# Supplementary material for: Genome-wide association analysis identifies genetic variations in subjects with myalgic encephalomyelitis/chronic fatigue syndrome
Source: Transl Psychiatry. 2016 Feb 9;6(2):e730–. doi: 10.1038/tp.2015.208 (PMC4872418; doi:10.1038/tp.2015.208)
Supplement: Supplementary Table [file tp2015208x2.xls]

## Sheet: GWAS (supplementary table 1)
HGVS	SNP ID	Gene	Gene ID	Chrom	Posn	Function	Genotype1			Genotype2			Genotype 3			P-value			Strand	Gene description
								ctrl	CFS		ctrl	CFS		ctrl	CFS	GWAS	genotypic assoc	allelic test
NC_000001.11:g.3085508A>G	rs2981884	PRDM16	63976	1	3085508	intron	TT	24	42	CT	14	0	----	----	----	5.61575e-06	1.48557e-05	1.49e-05	-	PR domain containing 16
NC_000001.11:g.4361945T>C	rs349391	----	----	1	4361945	----	TT	15	19	CT	23	10	CC	0	13	7.6712e-06	9.9143e-05	0.105	-	intergenic
NC_000001.11:g.4363836T>C	rs349390	----	----	1	4363836	----	TT	15	19	CT	23	10	CC	0	13	7.6712e-06	9.9143e-05	0.105	-	intergenic
NC_000001.11:g.4850311A>G	rs12034948	----	----	1	4850311	----	AA	34	18	AG	4	21	GG	0	3	2.00304e-05	6.34218e-05	1.4e-05	+	intragenic
NC_000001.11:g.5623637C>T	rs17426290	----	----	1	5623637	----	CC	23	4	CT	11	37	TT	4	1	1.5392e-07	4.73431e-07	0.00538	+	intragenic
NC_000001.11:g.12163782T>C,	rs686190	TNFRSF1B	7133	1	12163782	upstream	AA	34	9	AG	4	33	----	----	----	1.1117e-09	1.08962e-09	1.54e-07	-	tumor necrosis factor receptor superfamily, member 1B
NC_000001.11:g.18411286A>C	rs7529216	----	----	1	18411286	downstream	TT	36	20	GT	1	21	GG	1	1	1.5165e-06	1.23126e-05	6.05e-05	+	immunoglobin superfamily, member 21
NC_000001.11:g.22166394G>C,	rs3920498	LOC105376850	105376850	1	22166394	upstream	CC	17	38	CG	20	4	GG	1	0	2.67804e-05	5.73211e-05	3.02e-05	+	wingless-type MMTV integration site family, member 4
NC_000001.11:g.22318364T>C	rs16826918	----	----	1	22318364	downstream	AA	32	7	AG	6	31	GG	0	4	1.13351e-09	1.01603e-08	4.86e-08	+	----
NC_000001.11:g.34625148T>C,	rs2025499	LOC105378641	105378641	1	34625148	----	AA	32	15	AG	6	26	GG	0	1	2.8188e-05	5.83623e-05	8.15e-05	+	----
NC_000001.11:g.36983994C>T,	rs3913434	GRIK3	2899	1	36983994	intron	CC	37	11	CT	1	30	TT	0	1	1.26014e-11	7.14935e-10	1.06e-09	-	glutamate receptor, ionotropic, kainate 3
NC_000001.11:g.43639979C>T	rs547977	----	----	1	43639979	upstream	GG	38	27	AG	0	15	----	----	----	1.32379e-05	4.3705e-05	3.94e-05	+	lysine (K)-specific demethylase 4A
NC_000001.11:g.48007520A>G	rs12408925	----	----	1	48007520	upstream	AA	25	4	AG	5	20	GG	8	18	2.60965e-07	8.64228e-07	8.18e-07	+	TraB domain containing 2B
NC_000001.11:g.52438738T>C,	rs12407818	ZCCHC11	23318	1	52438738	intron	TT	21	2	CT	14	35	CC	3	5	8.75111e-07	3.61959e-06	0.000663	+	zinc finger, CCHC domain containing 11
NC_000001.11:g.68629720C>T	rs17130776	----	----	1	68629720	----	CC	24	4	CT	13	31	TT	1	7	7.17197e-07	2.24413e-06	9.79e-06	+	intragenic
NC_000001.11:g.84225644A>G,	rs11163916	PRKACB	5567	1	84225644	intron	AA	38	26	AG	0	16	----	----	----	5.43854e-06	2.10126e-05	1.84e-05	+	protein kinase, cAMP-dependent, catalytic, beta
NC_000001.11:g.85324375C>T,	rs233122	DDAH1	23576	1	85324375	intron	GG	38	23	AG	0	19	----	----	----	3.27078e-07	2.0529e-06	1.81e-06	-	dimethylarginine dimethylaminohydrolase 1
NC_000001.11:g.93982177G>A	rs6675622	----	----	1	93982177	downstreem	TT	6	30	CT	18	12	CC	14	0	5.94224e-09	1.7847e-07	1.18e-09	+	ATP-binding cassette, sub-familya (ABC1), member 4
NC_000001.11:g.105922415G>A	rs3861911	LOC401957	401957	1	105922415	downstream	CC	28	10	CT	10	31	TT	0	1	2.3138e-05	4.24844e-05	0.000294	-	matrin 3 pseudogene
NC_000001.11:g.112841040A>C,	rs7537461	LINC01356	100996702	1	112841040	intron	AA	21	1	AC	12	31	CC	5	10	8.53133e-08	7.8541e-07	6.73e-05	+	----
NC_000001.11:g.116178945A>G	rs7540424	----	----	1	116178945	----	AA	10	29	AG	22	5	GG	6	8	2.36518e-05	4.32707e-05	0.0122	+	intergenic
NC_000001.11:g.147479332C>T	rs2644567	LINC00624	100289211	1	147479332	intron	GG	20	40	AG	15	1	AA	3	1	1.40783e-05	5.10329e-05	2.84e-05	+	long intergenic non-protein coding RNA 624
NC_000001.11:g.148945610G>A	rs7552454	PDE4DIP	9659	1	148945610	intron	GG	24	3	AG	13	37	AA	1	2	2.11112e-07	8.08242e-07	0.000129	-	phosphodiesterase 4D interacting protein
NC_000001.11:g.152711830A>G	rs11205084	----	----	1	152711830	downstream	AA	19	2	AG	15	34	GG	4	6	7.24575e-06	2.27407e-05	0.00234	+	late cornified envelope 4A
NC_000001.11:g.153166693C>A,	rs12086522	LOC105371447	105371447	1	153166693	upstream	GG	32	11	GT	5	30	TT	1	1	2.60631e-07	8.38663e-07	1.75e-05	+	----
NC_000001.11:g.154045140C>T	rs6679280	NUP210L	91181	1	154045140	intron	GG	33	8	AG	5	34	----	----	----	1.72144e-09	1.37797e-09	3.21e-07	+	nucleoporin 210kDa-like
NC_000001.11:g.154681228T>C	rs10737169	----	----	1	154681228	downstream	GG	24	2	AG	11	29	AA	3	11	2.51115e-08	1.7087e-07	1.17e-06	+	potassium intermediate/small conductance calcium-activated channel, subfamily N, member 3
NC_000001.11:g.155776019A>G,	rs822027	GON4L	54856	1	155776019	intron	CC	37	15	CT	1	27	----	----	----	2.52344e-09	7.76184e-09	8.29e-08	-	gon-4-like (C. elegans)
NC_000001.11:g.155784326G>A,	rs822020	GON4L	54856	1	155784326	intron	TT	36	18	CT	2	18	CC	0	6	5.15407e-07	4.41357e-06	5.27e-08	-	gon-4-like (C. elegans)
NC_000001.11:g.167516615G>A,	rs7549528	CD247	919	1	167516615	intron	GG	38	20	AG	0	22	----	----	----	1.53991e-08	1.60806e-07	1.67e-07	+	CD247 molecule
NC_000001.11:g.168092539A>G	rs275154	GPR161	23432	1	168092539	intron	AA	29	8	AG	7	33	GG	2	1	1.71912e-07	4.98129e-07	0.0002	+	G protein-coupled receptor 161
NC_000001.11:g.172131691G>A	rs2421987	DNM3	26052	1	172131691	intron	GG	32	24	AG	2	18	AA	4	0	2.47368e-05	0.000137256	0.213	+	dynamin 3
NC_000001.11:g.172146014C>T	rs12120556	DNM3	26052	1	172146014	intron	GG	32	23	AG	2	19	AA	4	0	1.1606e-05	7.18328e-05	0.151	+	dynamin 3
NC_000001.11:g.172337251T>C	rs17368935	DNM3	26052	1	172337251	intron	AA	33	8	AG	5	34	----	----	----	1.72144e-09	1.37797e-09	3.21e-07	+	dynamin 3
NC_000001.11:g.180268630A>C	rs6662412	LHX4	89884	1	180268630	intron	TT	37	18	GT	1	24	----	----	----	7.69232e-08	1.49749e-07	4.74e-07	+	LIM homeobox 4
NC_000001.11:g.182573176A>C	rs589402	RNASEL	6041	1	182573176	downstream	TT	15	38	AT	23	4	----	----	----	3.92071e-06	1.45276e-06	1.42e-05	+	ribonuclease L (2',5'-oligoisoadenylate synthetase-dependent)
NC_000001.11:g.186213250C>T,	rs6656441	LOC105371654	105371654	1	186213250	downstream	GG	37	22	AG	1	20	----	----	----	4.27129e-06	4.95093e-06	9.83e-06	+	hemicentin 1
NC_000001.11:g.186681951T>G,	rs689462	PTGS2	5743	1	186681951	upstream	AA	32	7	AC	5	31	CC	1	4	2.08219e-09	1.18929e-08	1.82e-07	-	prostaglandin-endoperoxide synthase 2 (prostaglandin G/H synthase and cyclooxygenase)
NC_000001.11:g.200013772A>G	rs2816936	----	----	1	200013772	upstream	AA	12	37	AG	15	5	GG	11	0	4.91358e-08	6.07852e-07	4.49e-10	+	nuclear receptor subfamily 5, group A, member 2
NC_000001.11:g.212499837G>A	rs7517843	----	----	1	212499837	----	GG	38	28	AG	0	14	----	----	----	3.15316e-05	8.91539e-05	8.39e-05	+	intragenic
NC_000001.11:g.230729084A>G	rs1926721	LOC105373166	105373166	1	230729084	upstream	AA	38	28	AG	0	12	GG	0	2	3.15316e-05	0.000463471	1.84e-05	-	calpain 9
NC_000001.11:g.234019116T>C	rs1458597	SLC35F3	148641	1	234019116	intron	AA	38	28	AG	0	14	----	----	----	3.15316e-05	8.91539e-05	8.39e-05	-	solute carrier family 35, member F3
NC_000002.12:g.3614470C>T	rs1367276	COLEC11	78989	2	3614470	intron	AA	20	22	AG	7	20	GG	11	0	1.96859e-05	0.000184337	0.0595	+	collectin sub-family member 11
NC_000002.12:g.5475091G>A	rs10207238	----	----	2	5475091	----	TT	37	24	CT	1	18	----	----	----	2.62451e-05	2.42106e-05	4.24e-05	+	intragenic
NC_000002.12:g.7643373A>C	rs270838	----	----	2	7643373	upstream	AA	30	3	AC	8	38	CC	0	1	3.60886e-11	5.72352e-10	2.84e-07	+	----
NC_000002.12:g.14619428T>C	rs16861920	----	----	2	14619428	upstream	TT	34	15	CT	4	27	----	----	----	1.7626e-06	8.27566e-07	1.4e-05	+	family with sequence similarity 84, member A
NC_000002.12:g.16208514C>T	rs1366834	----	----	2	16208514	----	CC	37	23	CT	1	19	----	----	----	1.07449e-05	1.10835e-05	2.05e-05	-	intragenic
NC_000002.12:g.16273307C>A	rs4099911	----	----	2	16273307	----	CC	18	5	AC	9	32	AA	11	5	7.54987e-06	1.39773e-05	0.269	+	intergenic
NC_000002.12:g.16276016A>G	rs654807	----	----	2	16276016	----	TT	17	5	CT	10	32	CC	11	5	2.56617e-05	4.17069e-05	0.344	+	intragenic
NC_000002.12:g.16664566T>C,	rs798368	FAM49A	76820	2	16664566	intron	TT	19	20	CT	8	22	CC	11	0	1.78348e-05	0.000166379	0.0913	-	mRNA-family with sequence similarity 49, member A
NC_000002.12:g.20386745T>C	rs16987589	----	----	2	20386745	non-coding pseudogene	TT	37	22	CT	1	20	----	----	----	4.27129e-06	4.95093e-06	9.83e-06	+	solute carrier family 7, member 15, pseudogene
NC_000002.12:g.22174552T>C	rs17043470	----	----	2	22174552	upstream	AA	25	42	AG	13	0	----	----	----	1.52437e-05	3.44261e-05	3.48e-05	+	MDM2 oncogene, E3 ubiquitin protein ligase pseudogene
NC_000002.12:g.30595778T>G	rs2602803	LCLAT1	253558	2	30595778	intron	TT	19	3	GT	15	37	GG	4	2	9.83136e-06	2.18307e-05	0.0234	+	lysocardiolipin acyltransferase 1
NC_000002.12:g.38056085T>A	rs985257	RMDN2	151393	2	38056085	intron	TT	24	6	AT	10	24	AA	4	12	2.1549e-05	3.68788e-05	2.45e-05	-	regulator of microtubule dynamics 2
NC_000002.12:g.38058592C>T,	rs1157185	RMDN2	151393	2	38058592	intron	CC	24	5	CT	10	26	TT	4	11	5.83529e-06	1.18714e-05	2.45e-05	-	regulator of microtubule dynamics 2
NC_000002.12:g.38059771G>A,	rs1367696	RMDN2	151393	2	38059771	intron	CC	24	5	CT	10	26	TT	4	11	5.83529e-06	1.18714e-05	2.45e-05	+	regulator of microtubule dynamics 2
NC_000002.12:g.45634452C>G	rs13421497	----	----	2	45634452	upstream	CC	35	19	CG	2	17	GG	1	6	1.56681e-05	4.53028e-05	3.28e-06	+	protein kinase C, epsilon
NC_000002.12:g.45750333C>A	rs6757543	PRKCE	5581	2	45750333	intron	TT	24	5	GT	10	31	GG	4	6	3.67662e-06	8.03651e-06	0.000566	+	protein kinase C, epsilon
NC_000002.12:g.48981969T>C	rs1007540	FSHR	2492	2	48981969	intron	GG	9	13	AG	10	29	AA	19	0	1.16648e-08	5.42048e-07	0.000456	-	follicle stimulating hormone receptor
NC_000002.12:g.65650464G>A	rs6757577	----	----	2	65650464	upstream	GG	33	7	AG	5	33	AA	0	2	2.77184e-10	2.74063e-09	3.01e-08	+	keratin 18 pseudogene 33
NC_000002.12:g.79005365A>G	rs283825	----	----	2	79005365	upstream	AA	19	1	AG	12	32	GG	7	9	4.40883e-07	3.04439e-06	0.00158	-	regenerating islet-derived 3 gamma
NC_000002.12:g.103141432T>A	rs13398697	----	----	2	103141432	----	TT	33	13	AT	5	29	----	----	----	1.05093e-06	4.4225e-07	1.27e-05	+	intragenic
NC_000002.12:g.108064707C>T	rs1486178	LOC102724774	102724774	2	108064707	----	CC	38	26	CT	0	16	----	----	----	5.43854e-06	2.10126e-05	1.84e-05	+	intragenic
NC_000002.12:g.110806724C>T	rs17041554	ACOXL	55289	2	110806724	intron	GG	22	3	AG	14	26	AA	2	13	5.6264e-07	2.29266e-06	1.33e-06	+	acyl-CoA oxidase-like
NC_000002.12:g.126734579C>G	rs11895045	----	----	2	126734579	downstream	CC	37	24	CG	1	18	----	----	----	2.62451e-05	2.42106e-05	4.24e-05	+	glycophorin C (Gerbich blood group)
NC_000002.12:g.127986883G>A	rs3732196	SAP130	79595	2	127986883	exon-synon	CC	38	24	CT	0	18	----	----	----	8.56024e-07	4.55981e-06	3.94e-06	+	Sin3A-associated protein, 130kDa
NC_000002.12:g.129741409A>G	rs10928930	LOC105373643	105373643,	2	129741409	----	CC	36	19	CT	2	22	TT	0	1	2.22586e-06	1.13184e-05	6.33e-06	+	intragenic
NC_000002.12:g.139371856T>C	rs16842140	LOC105373643	105373643	2	139371856	intron	AA	24	5	AG	8	31	GG	6	6	9.07021e-07	2.40362e-06	0.00197	+	intragenic
NC_000002.12:g.142058326A>G	rs6744124	LRP1B	53353	2	142058326	intron	TT	38	28	CT	0	14	----	----	----	3.15316e-05	8.91539e-05	8.39e-05	+	low density lipoprotein receptor-related protein 1B
NC_000002.12:g.145636412A>G	rs13393078	----	----	2	145636412	----	TT	32	10	CT	6	31	CC	0	1	1.24469e-07	4.36507e-07	2.63e-06	+	intragenic
NC_000002.12:g.156929390C>T	rs2127978	----	----	2	156929390	----	CC	32	15	CT	5	26	TT	1	1	1.96605e-05	4.05631e-05	0.000231	+	intragenic
NC_000002.12:g.165632556C>T	rs6735919	CSRNP3	80034	2	165632556	intron	CC	22	4	CT	13	36	TT	3	2	3.81678e-06	8.65068e-06	0.00333	+	cysteine-serine-rich nuclear protein 3
NC_000002.12:g.175215088C>T	rs12165212	LOC105373751	105373751	2	175215088	upstream	GG	18	39	AG	20	3	----	----	----	1.8504e-05	7.15089e-06	5.92e-05	+	ATP synthase, H+ transporting, mitochondrial Fo complex, subunit C3 (subunit 9)
NC_000002.12:g.205868914C>T	rs11679695	----	----	2	205868914	----	AA	24	6	AG	11	35	GG	3	1	2.79733e-06	5.60923e-06	0.00446	+	intragenic
NC_000002.12:g.231342446C>T	rs16827966	ARMC9	80210	2	231342446	intron	CC	37	12	CT	1	30	----	----	----	5.31609e-11	2.83718e-10	6.24e-09	+	armadillo repeat containing 9
NC_000002.12:g.234040040G>A	rs622060	----	----	2	234040040	upstream	CC	8	26	CT	23	6	TT	7	10	2.75514e-05	4.83515e-05	0.0243	-	secreted phosphoprotein 2, 24kDa
NC_000003.12:g.25192C>T	rs9683305	----	----	3	25192	downstream	CC	9	26	CT	16	15	TT	13	1	3.27637e-05	9.99756e-05	7.16e-06	+	----
NC_000003.12:g.3631924C>T	rs2200706	----	----	3	3631924	----	CC	19	0	CT	18	27	TT	1	15	5.47564e-10	7.0605e-08	1.45e-07	-	intragenic
NC_000003.12:g.8787635C>T	rs2193766	OXTR	5021	3	8787635	----	GG	20	42	AG	18	0	----	----	----	7.80302e-08	4.04944e-07	4.59e-07	+	oxytocin receptor
NC_000003.12:g.13501171C>T	rs1597474	HDAC11	79885	3	13501171	intron	CC	36	25	CT	0	15	TT	2	2	1.24422e-05	0.000222	0.0027	+	histone deacetylase 11
NC_000003.12:g.14365732T>A	rs12629385	----	----	3	14365732	upstream	AA	34	14	AT	3	24	TT	1	4	5.26684e-07	1.91413e-06	1.45e-06	+	----
NC_000003.12:g.19090441A>G	rs11917596	----	----	3	19090441	----	TT	36	20	CT	2	22	----	----	----	6.33575e-06	4.38021e-06	1.51e-05	+	intragenic
NC_000003.12:g.37474336A>G	rs197770	ITGA9	3680	3	37474336	intron	GG	8	11	AG	13	31	AA	17	0	1.49889e-07	4.33177e-06	0.00252	-	ankyrin repeat domain 26 pseudogene 3
NC_000003.12:g.43434843T>C	rs9844641	ANO10	55129	3	43434843	intron	AA	21	41	AG	15	1	GG	2	0	6.65488e-06	3.44329e-05	3.05e-06	+	anoctamin 10
NC_000003.12:g.45631433C>T	rs9311374	LIMD1	8994	3	45631433	intron	CC	24	42	CT	13	0	TT	1	0	5.61575e-06	8.4565e-05	6.34e-06	+	LIM domains containing 1
NC_000003.12:g.46053582A>G	rs7426702	----	----	3	46053582	upstream	TT	28	10	CT	10	31	CC	0	1	2.3138e-05	4.24844e-05	0.000294	+	chemokine (C motif) receptor 1
NC_000003.12:g.46295865G>A	rs4473594	----	----	3	46295865	downstream	GG	31	8	AG	7	29	AA	0	5	1.80841e-08	1.19001e-07	1.82e-07	+	ubiquinol-cytochrome c reductase core protein II pseudogene 1
NC_000003.12:g.56871895G>A	rs6445832	ARHGEF3	50650	3	56871895	intron	AA	32	6	AG	6	36	----	----	----	4.36305e-10	3.99392e-10	2.84e-07	+	Rho guanine nucleotide exchange factor (GEF) 3
NC_000003.12:g.59045337C>T	rs17060061	C3orf67	200844	3	59045337	intron	GG	20	42	AG	18	0	----	----	----	7.80302e-08	4.04944e-07	4.59e-07	+	chromosome 3 open reading frame 67
NC_000003.12:g.66647537G>A	rs11711551	----	----	3	66647537	downstream	AA	29	11	AG	8	25	GG	1	6	2.3073e-05	3.94747e-05	2.25e-05	+	ribosomal protein L21 pseudogene 41
NC_000003.12:g.68425948T>A	rs17047694	FAM19A1	407738	3	68425948	intron	AA	20	0	AT	13	36	TT	5	6	3.66492e-09	2.08804e-07	0.0008	+	family with sequence similarity 19 (chemokine (C-C motif)-like), member A1
NC_000003.12:g.69153454G>A	rs4422316	----	----	3	69153454	downstream	TT	38	23	CT	0	17	CC	0	2	3.27078e-07	1.27186e-05	3.71e-07	+	FERM domain containing 4B
NC_000003.12:g.73580397T>C	rs12629627	PDZRN3	23024	3	73580397	intron	AA	16	1	AG	17	29	GG	5	12	1.75814e-05	7.13502e-05	0.00083	+	PDZ domain containing ring finger 3
NC_000003.12:g.80162630A>G	rs6797416	----	----	3	80162630	upstream	AA	38	18	AG	0	24	----	----	----	1.7096e-09	2.5533e-08	3.27e-08	+	oxysterol binding protein-like 9 pseudogene 1
C_000003.12:g.81554332A>G	rs17019070	GBE1	2632	3	81554332	intron	TT	26	7	CT	10	32	CC	2	3	6.92009e-06	1.28811e-05	0.000358	+	glucan (1,4-alpha-), branching enzyme 1
NC_000003.12:g.85802096T>C	rs7613828	CADM2	253559	3	85802096	exon-synon	AA	22	42	AG	12	0	GG	4	0	7.02744e-07	1.58454e-05	7.57e-08	+	cell adhesion molecule 2
NC_000003.12:g.97300204A>T	rs1523773	EPHA6	285220	3	97300204	intron	AA	38	15	AT	0	27	----	----	----	4.72632e-11	1.2606e-09	2.68e-09	+	EPH receptor A6
NC_000003.12:g.101041963A>G	rs41330648	----	----	3	101041963	----	AA	29	9	AG	9	22	GG	0	11	1.27594e-07	1.4814e-06	3.8e-08	+	intragenic
NC_000003.12:g.112107889G>A	rs340170	C3orf52	79669	3	112107889	intron	CC	38	26	CT	0	16	----	----	----	5.43854e-06	2.10126e-05	1.84e-05	-	chromosome 3 open reading frame 52
NC_000003.12:g.114363798T>C	rs2733416	ZBTB20	26137	3	114363798	intron	AA	38	18	AG	0	24	----	----	----	1.7096e-09	2.5533e-08	3.27e-08	+	zinc finger and BTB domain containing 20/antisense RNA
NC_000003.12:g.121404376G>A	rs11914436	STXBP5L	9515	3	121404376	intron	GG	19	1	AG	10	31	AA	9	10	1.92926e-07	1.45871e-06	0.00281	+	syntaxin binding protein 5-like
NC_000003.12:g.137010969C>T	rs361236	IL20RB	53833	3	137010969	untranslated-3	GG	22	1	AG	11	35	AA	5	6	1.06711e-08	1.33007e-07	0.0004	-	interleukin 20 receptor beta
NC_000003.12:g.141056011A>T	rs890527	SPSB4	92369	3	141056011	intron	AA	20	0	AT	14	37	TT	4	5	4.60218e-09	2.55567e-07	0.000756	+	mRNA-splA/ryanodine receptor domain and SOCS box containing 4
NC_000003.12:g.144402072T>C	rs2196007	----	----	3	144402072	----	GG	13	26	AG	12	16	AA	13	0	1.11257e-05	0.000139902	4.92e-05	+	intragenic
NC_000003.12:g.149439919C>T	rs7610618	----	----	3	149439919	upstream	CC	37	21	CT	1	20	TT	0	1	1.56967e-06	1.32673e-05	2.2e-06	+	ribosomal protein L32 pseudogene 8
NC_000003.12:g.156428691A>C	rs4505649	KCNAB1	7881	3	156428691	intron	AA	38	28	AC	0	14	----	----	----	3.15316e-05	8.91539e-05	8.39e-05	+	potassium voltage-gated channel, shaker-related subfamily, beta member 1
NC_000003.12:g.158994361A>T	rs17780243	----	----	3	158994361	----	AA	15	0	AT	18	34	TT	5	8	1.94862e-06	3.59538e-05	0.00462	+	intragenic
NC_000003.12:g.176976816T>G	rs41469844	----	----	3	176976816	downstream	CC	7	22	AC	12	17	AA	19	3	1.85762e-05	4.30279e-05	1.45e-06	-	transducin (beta)-like 1 X-linked receptor 1
NC_000004.12:g.3715854C>T	rs16844808	----	----	4	3715854	----	CC	34	18	CT	2	23	TT	2	1	2.42124e-06	1.146e-05	0.000538	+	----
NC_000004.12:g.5078460A>G	rs17675581	STK32B	55351	4	5078460	intron	AA	18	16	AG	19	9	GG	1	17	3.04582e-05	0.000139445	0.00349	+	serine/threonine kinase 32B
NC_000004.12:g.9832110G>A	rs10009657	SLC2A9	56606	4	9832110	intron	GG	19	39	AG	19	2	AA	0	1	5.75785e-06	2.13146e-05	0.000262	+	olute carrier family 2 (facilitated glucose transporter), member 9
NC_000004.12:g.11086058T>C	rs16877795	----	----	4	11086058	----	AA	27	5	AG	9	32	GG	2	5	1.49317e-07	4.59531e-07	1.25e-05	+	intragenic
NC_000004.12:g.11766357G>A	rs1873717	LOC105374484	105374484	4	11766357	----	CC	24	6	CT	14	28	TT	0	8	1.23299e-06	8.61083e-06	7.92e-06	+	intragenic
NC_000004.12:g.112979915T>A	rs4510466	ANK2	287	4	12979915	intron	AA	38	22	AT	0	20	----	----	----	1.21632e-07	9.01876e-07	8.22e-07	+	ankyrin 2, neuronal
NC_000004.12:g.21896432C>T	rs41423649	KCNIP4	80333	4	21896432	intron	CC	17	39	CT	20	3	TT	1	0	5.73063e-06	1.61819e-05	7.13e-06	+	Kv channel interacting protein 4
NC_000004.12:g.26727097C>A	rs7672066	TBC1D19	55296	4	26727097	intron	TT	38	24	GT	0	17	GG	0	1	8.56024e-07	2.73468e-05	1.81e-06	+	TBC1 domain family, member 19
NC_000004.12:g.35898065A>G	rs1433429	----	----	4	35898065	----	TT	25	7	CT	11	29	CC	2	6	2.70989e-05	4.37248e-05	0.000129	+	intragenic
NC_000004.12:g.36530747A>C,	rs10517378	LOC105374400	105374400	4	36530747	intron	AA	24	6	AC	9	29	CC	5	7	1.13344e-05	2.13019e-05	0.00108	+	F-box protein 38 pseudogene
NC_000004.12:g.37845318A>C,	rs2303409	PGM2	55276	4	37845318	intron	AA	31	14	AC	4	21	CC	3	7	3.19309e-05	6.0347e-05	8.42e-05	-	phosphoglucomutase 2
NC_000004.12:g.62465140G>A	rs13148734	LOC100131441	100131441	4	62465140	downstream	AA	12	24	AG	14	18	GG	12	0	2.73398e-05	0.000282897	0.000231	+	coiled-coil domain containing 65 pseudogene
NC_000004.12:g.117419878T>G	rs17865437	RPSAP35	100270916	4	117419878	downstream	AA	13	34	AC	25	5	CC	0	3	7.38564e-07	2.78815e-06	0.0041	+	ribosomal protein SA pseudogene 35
NC_000004.12:g.117434242G>A	rs17861907	LINC01378	103689918	4	117434242	downstream	GG	13	34	AG	25	5	AA	0	3	7.38564e-07	2.78815e-06	0.0041	+	ribosomal protein SA pseudogene 35
NC_000004.12:g.144620712T>G	rs11934366	----	----	4	144620712	uptream	AA	38	27	AC	0	14	CC	0	1	1.32379e-05	0.000236007	1.84e-05	+	hedgehog interacting protein
NC_000004.12:g.155386381C>T	rs1961484	----	----	4	155386381	upstream	GG	33	12	AG	5	24	AA	0	6	1.21366e-07	7.83663e-07	6.71e-08	+	microtubule-associated protein 9
NC_000004.12:g.160458464G>C	rs2882361	----	----	4	160458464	----	GG	9	35	CG	21	7	CC	8	0	3.02367e-08	2.71415e-07	1.16e-08	+	intergenic
NC_000004.12:g.161498472A>G	rs12331711	FSTL5	56884	4	161498472	intron	AA	33	14	AG	5	24	GG	0	4	1.52236e-06	6.17779e-06	1.45e-06	+	follistatin-like 5
NC_000004.12:g.163611649T>C	rs3792615	MARCH1	55016	4	163611649	intron	TT	20	40	CT	15	2	CC	3	0	1.66466e-05	5.95769e-05	4.98e-06	-	membrane-associated ring finger (C3HC4) 1
NC_000004.12:g.170616750G>T	rs4692612	----	----	4	170616750	upstream	GG	31	13	GT	7	27	TT	0	2	1.16752e-05	2.78022e-05	3.41e-05	+	heat shock protein 90kDa alpha (cytosolic), class A member 6, pseudogene
NC_000004.12:g.173281162G>A	rs6854376	GALNT7	51809	4	173281162	intron	CC	34	11	CT	4	31	----	----	----	1.70584e-08	1.2134e-08	7.28e-07	+	UDP-N-acetyl-alpha-D-galactosamine:polypeptide N-acetylgalactosaminyltransferase 7 (GalNAc-T7)
NC_000004.12:g.189856905G>A	rs2685850	----	----	4	189856905	----	AA	6	24	AG	12	13	GG	20	5	2.69662e-05	5.30322e-05	2.72e-07	+	intergenic
NC_000005.10:g.20464590C>G	rs16886994	CDH18	1016	5	20464590	intron	CC	36	21	CG	2	19	GG	0	2	1.32022e-05	5.66236e-05	1.35e-05	+	cadherin 18, type 2
NC_000005.10:g.29911927A>G	rs1428323	----	----	5	29911927	----	GG	22	5	AG	14	35	AA	2	2	3.27548e-05	5.67819e-05	0.00303	-	piggyBac transposable element derived 3 pseudogene 2
NC_000005.10:g.36669467T>C	rs6892871	SLC1A3	6507	5	36669467	intron	AA	37	28	AG	0	14	GG	1	0	1.80521e-05	0.000321284	0.00317	+	solute carrier family 1 (glial high affinity glutamate transporter), member 3
NC_000005.10:g.37954971T>C	rs7726463	----	----	5	37954971	----	GG	4	15	AG	19	27	AA	15	0	5.64258e-07	1.22727e-05	6.54e-05	+	intragenic
NC_000005.10:g.54000358T>A	rs6871885	ARL15	54622	5	54000358	intron	TT	31	11	AT	7	29	AA	0	2	1.41791e-06	4.0566e-06	8.86e-06	+	ADP-ribosylation factor-like 15
NC_000005.10:g.55168851G>A	rs6450296	CDC20B	166979	5	55168851	intron	GG	30	11	AG	7	30	AA	1	1	5.15738e-06	1.03369e-05	0.000136	+	cell division cycle 20 homolog B (S. cerevisiae)
NC_000005.10:g.58624221C>T	rs16888306	RAB3C	115827	5	58624221	intron	CC	32	14	CT	6	28	----	----	----	1.31301e-05	4.28798e-06	8.15e-05	+	RAB3C, member RAS oncogene family
NC_000005.10:g.61105615G>A	rs10056584	NDUFAF2	91942	5	61105615	intron	GG	36	21	AG	2	20	AA	0	1	1.45566e-05	5.76152e-05	1.51e-05	+	NADH dehydrogenase (ubiquinone) 1 alpha subcomplex, assembly factor 2
NC_000005.10:g.63633191T>A	rs6449669	----	----	5	63633191	----	AA	21	3	AT	12	28	TT	5	11	6.54182e-06	1.66599e-05	0.000128	+	intragenic
NC_000005.10:g.71944921A>G	rs6863118	----	----	5	71944921	----	AA	30	6	AG	8	33	GG	0	3	6.22087e-09	3.8809e-08	6.21e-07	+	intragenic
NC_000005.10:g.107569296A>G	rs609539	EFNA5	1946	5	107569296	intron	TT	37	20	CT	1	22	----	----	----	6.14175e-07	9.1254e-07	2.2e-06	+	ephrin-A5
NC_000005.10:g.135086514T>C	rs254577	C5orf66	100996485	5	135086514	intron	CC	3	25	CT	14	17	TT	21	0	2.34637e-11	4.4245e-09	8.22e-12	-	mRNA-chromosome 5 open reading frame 66
NC_000005.10:g.135935838G>A	rs6877860	FBXL21	26223	5	135935838	intron	CC	31	16	CT	3	22	TT	4	4	2.77711e-05	7.20997e-05	0.00218	+	FBXL21
NC_000005.10:g.137152692T>C	rs11954603	SPOCK1	6695	5	137152692	intron	TT	23	8	CT	12	34	CC	3	0	1.30377e-05	3.31095e-05	0.0283	+	sparc/osteonectin, cwcv and kazal-like domains proteoglycan (testican) 1
NC_000005.10:g.146561986G>A	rs889083	LOC105378215	105378215,	5	146561986	downstream	AA	26	8	AG	7	30	GG	5	4	3.13716e-06	6.79953e-06	0.00273	-	protein phosphatase 2, regulatory subunit B, beta
NC_000005.10:g.149028382C>T	rs17722227	SH3TC2	79628	5	149028382	exon-synon	GG	37	27	AG	0	15	AA	1	0	7.69628e-06	0.000166086	0.00169	+	SH3 domain and tetratricopeptide repeats 2
NC_000005.10:g.150576939A>G	rs7701654	----	----	5	150576939	downstream	AA	37	18	AG	1	24	----	----	----	7.69232e-08	1.49749e-07	4.74e-07	+	N-deacetylase/N-sulfotransferase (heparan glucosaminyl) 1
NC_000005.10:g.153487751A>G	rs10074876	GRIA1	2890	5	153487751	upstream	TT	36	16	CT	2	26	----	----	----	1.07021e-07	1.13195e-07	1.34e-06	+	glutamate receptor, ionotropic, AMPA 1
NC_000005.10:g.172047116C>T	rs6892217	STK10	6793	5	172047116	intron	CC	24	1	CT	11	23	TT	3	18	6.60751e-10	1.52332e-08	1.06e-09	+	serine/threonine kinase 10
NC_000006.12:g.7830151C>T	rs7768988	BMP6	654	6	7830151	intron	CC	24	4	CT	10	21	TT	4	17	7.15326e-07	2.14814e-06	1.16e-07	+	bone morphogenetic protein 6
NC_000006.12:g.11702048T>C	rs6940702	LOC340184	340184	6	11702048	downstream	TT	38	25	CT	0	17	----	----	----	2.18386e-06	9.89612e-06	8.54e-06	+	androgen-dependent TFPI-regulating protein
NC_000006.12:g.22141516C>T	rs41378447	CASC15/NBAT1	401237/729177	6	22141516	intron	CC	32	4	CT	5	32	TT	1	6	1.06045e-11	1.72235e-10	2.61e-09	+	cancer susceptibility candidate 14 (non-protein coding)
NC_000006.12:g.38923292T>G	rs4714199	DNAH8	1769	6	38923292	intron/ncRNA	AA	26	10	AC	12	21	CC	0	11	3.91571e-06	3.68613e-05	2.38e-06	+	dynein, axonemal, heavy chain 8
NC_000006.12:g.40528602T>C	rs2436739	LRFN2	57497	6	40528602	intron	AA	38	28	AG	0	14	----	----	----	3.15316e-05	8.91539e-05	8.39e-05	+	leucine rich repeat and fibronectin type III domain containing 2
NC_000006.12:g.42965788C>T	rs2274515	PEX6	5190	6	42965788	exon-synon	CC	16	2	CT	20	28	TT	2	12	2.18819e-05	6.72862e-05	0.000143	-	peroxisomal biogenesis factor 6
NC_000006.12:g.52736518T>C	rs2748997	----	----	6	52736518	downstream	TT	33	10	CT	4	27	CC	1	5	2.75702e-08	1.17521e-07	1.31e-07	+	misc_RNA-glutathione S-transferase alpha 7, pseudogene
NC_000006.12:g.54249268A>G	rs9283919	MLIP	90523	6	54249268	intron	AA	35	16	AG	2	20	GG	1	6	7.87487e-07	3.30486e-06	3.37e-07	+	muscular LMNA-interacting protein
NC_000006.12:g.72522956A>T	rs9446695	----	----	6	72522956	----	AA	36	15	AT	2	27	----	----	----	3.4636e-08	4.15877e-08	6.08e-07	+	polymerase (DNA directed), delta 1, catalytic subunit 125kDa pseudogene
NC_000006.12:g.77082368A>G	rs6927507	LOC105377862	105377862	6	77082368	----	AA	25	6	AG	12	36	GG	1	0	1.98777e-06	4.76976e-06	0.0011	+	intragenic
NC_000006.12:g.79485704C>T	rs16890805	LCA5	167691	6	79485704	untranslated-3	CC	31	13	CT	6	29	TT	1	0	3.3375e-06	8.56239e-06	0.000328	+	Leber congenital amaurosis 5
NC_000006.12:g.80479406A>G	rs12055682	----	----	6	80479406	downstream	AA	25	2	AG	6	27	GG	7	13	2.99358e-09	3.00195e-08	3.51e-06	+	----
NC_000006.12:g.84006435C>A	rs7739542	----	----	6	84006435	upstream	CC	21	42	AC	17	0	----	----	----	2.37918e-07	1.03621e-06	1.11e-06	+	melanocortin 2 receptor accessory protein 2
NC_000006.12:g.87806780T>C	rs9362453	LOC101928911	101928911	6	87806780	intron	AA	36	21	AG	1	19	GG	1	2	6.39742e-06	3.84649e-05	6.05e-05	+	----
NC_000006.12:g.116417511T>C	rs3798405	DSE	29940	6	116417511	intron	AA	38	28	AG	0	14	----	----	----	3.15316e-05	8.91539e-05	8.39e-05	-	dermatan sulfate epimerase
NC_000006.12:g.124534708T>C	rs606324	NKAIN2	154215	6	124534708	intron	GG	33	12	AG	4	30	AA	1	0	4.39422e-08	2.31341e-07	2.15e-05	-	Na+
NC_000006.12:g.136392611G>A	rs7747443	MAP7	9053	6	136392611	intron	TT	34	19	CT	4	16	CC	0	7	2.12573e-05	0.000106698	1.56e-06	+	microtubule-associated protein 7
NC_000006.12:g.136405550C>T	rs6923953	MAP7	9053	6	136405550	intron	TT	34	19	CT	4	16	CC	0	7	2.12573e-05	0.000106698	1.56e-06	+	microtubule-associated protein 7
NC_000006.12:g.136429980G>A	rs997139	MAP7	9053	6	136429980	intron	AA	34	19	AG	4	16	GG	0	7	2.12573e-05	0.000106698	1.56e-06	-	microtubule-associated protein 7
NC_000006.12:g.136430954G>C	rs6926583	MAP7	9053	6	136430954	intron	GG	34	19	CG	4	16	CC	0	7	2.12573e-05	0.000106698	1.56e-06	+	microtubule-associated protein 7
NC_000006.12:g.136476619G>A	rs11154872	MAP7	9053	6	136476619	intron	TT	34	19	CT	4	17	CC	0	6	2.6412e-05	0.000115167	3.28e-06	+	microtubule-associated protein 7
NC_000006.12:g.136529549A>G	rs3778315	MAP7	9053	6	136529549	intron	AA	35	20	AG	3	16	GG	0	6	1.64835e-05	8.13814e-05	1.53e-06	+	microtubule-associated protein 7
NC_000006.12:g.144666066T>C	rs7742257	UTRN	7402	6	144666066	intron	AA	34	16	AG	4	26	----	----	----	4.89143e-06	2.13506e-06	2.84e-05	+	utrophin
NC_000006.12:g.145888534C>T	rs9485028	SHPRH	257218	6	145888534	intron	GG	34	20	AG	3	22	AA	1	0	2.53084e-05	7.80266e-05	0.00122	+	SNF2 histone linker PHD RING helicase
NC_000006.12:g.154549554T>C	rs17085519	LOC100129996	100129996	6	154549554	exon	AA	36	20	AG	2	22	----	----	----	6.33575e-06	4.38021e-06	1.51e-05	+	chromosome 6 open reading frame 203 pseudogene
NC_000007.14:g.8495856C>T	rs1859512	NXPH1	30010	7	8495856	intron	CC	33	15	CT	5	27	----	----	----	8.53937e-06	3.13955e-06	5.01e-05	+	neurexophilin 1
NC_000007.14:g.38279777T>C	rs6973776	TARP	445347	7	38279777	exon	TT	38	23	CT	0	18	CC	0	1	3.27078e-07	1.27186e-05	8.22e-07	+	T cell receptor gamma locus
NC_000007.14:g.39383706G>A	rs2237406	POU6F2	11281	7	39383706	intron	CC	36	20	CT	2	22	----	----	----	6.33575e-06	4.38021e-06	1.51e-05	-	POU class 6 homeobox 2
NC_000007.14:g.51879372T>C	rs7789233	----	----	7	51879372	----	AA	38	27	AG	0	14	GG	0	1	1.32379e-05	0.000236007	1.84e-05	+	intragenic
NC_000007.14:g.52092957G>A	rs11506050	----	----	7	52092957	----	CC	37	24	CT	1	18	----	----	----	2.62451e-05	2.42106e-05	4.24e-05	+	intragenic
NC_000007.14:g.69221403A>C	rs1195242	----	----	7	69221403	uptream	GG	38	27	GT	0	15	----	----	----	1.32379e-05	4.3705e-05	3.94e-05	+	autism susceptibility candidate 2
NC_000007.14:g.71684474A>G	rs41456945	WBSCR17	64409	7	71684474	intron	TT	36	14	CT	2	28	----	----	----	1.06664e-08	1.46923e-08	2.72e-07	-	Williams-Beuren syndrome chromosome region 17
NC_000007.14:g.76286756G>A	rs1859790	SRRM3	222183	7	76286756	untranslated-3	CC	31	9	CT	7	32	TT	0	1	1.56346e-07	5.04818e-07	4.42e-06	+	mRNA-serine/arginine repetitive matrix 3
NC_000007.14:g.82351854T>A	rs17156195	CACNA2D1	781	7	82351854	intron	AA	29	11	AT	9	27	TT	0	4	9.34269e-06	2.81999e-05	3.3e-05	+	calcium channel, voltage-dependent, alpha 2
NC_000007.14:g.98459620T>C	rs4623336	----	----	7	98459620	upstream	CC	27	4	CT	10	36	TT	1	2	2.67592e-08	1.1404e-07	1.94e-05	+	peptidylprolyl isomerase A (cyclophilin A) pseudogene
NC_000007.14:g.99376415T>A	rs41385645	ARPC1B	10095	7	99376415	intron	AA	29	7	AT	8	29	TT	1	6	1.98925e-07	5.55496e-07	1.3e-06	-	actin related protein 2/3 complex, subunit 1B, 41kDa
NC_000007.14:g.102872041A>G	rs17475512	FBXL13/FAM185A	222235/222234	7	102872041	intron	GG	9	17	AG	11	24	AA	18	1	2.55827e-06	1.39747e-05	0.000125	+	F-box and leucine-rich repeat protein 13
NC_000007.14:g.106546320T>C	rs6957524	----	----	7	106546320	downstream	AA	37	20	AG	1	22	----	----	----	6.14175e-07	9.1254e-07	2.2e-06	+	----
NC_000007.14:g.117614473A>C	rs213981	CFTR	1080	7	117614473	intron	GG	7	16	GT	11	25	TT	20	1	2.93939e-07	2.23592e-06	1.59e-05	+	cystic fibrosis transmembrane conductance regulator (ATP-binding cassette sub-family C, member 7)
NC_000007.14:g.123529450T>C	rs7783582	IQUB	154865	7	123529450	intron	AA	35	19	AG	3	23	----	----	----	1.62112e-05	7.84492e-06	6.05e-05	+	IQ motif and ubiquitin domain containing
NC_000007.14:g.125439821T>A	rs1526415	LOC100506664	100506664	7	125439821	intron	AA	28	10	AT	10	32	----	----	----	3.04839e-05	8.16057e-06	0.000535	-	----
NC_000007.14:g.134133228A>G	rs1222400	LRGUK	136332	7	134133228	intron	CC	35	13	CT	3	29	----	----	----	2.88985e-08	2.46839e-08	7.06e-07	+	leucine-rich repeats and guanylate kinase domain containing
NC_000007.14:g.142312468T	rs2960770	TRB	6957	7	142312468	exon	CC	12	34	CT	17	5	TT	9	3	3.01228e-05	4.7324e-05	4.34e-06	-	T cell receptor beta variable 4-1
NC_000007.14:g.154855677A>G	rs11972875	DPP6	1804	7	154855677	intron	AA	34	18	AG	4	24	----	----	----	3.27453e-05	1.26909e-05	0.000112	+	dipeptidyl-peptidase 6
NC_000007.14:g.157236665G>A	rs6950641	UBE3C	9690	7	157236665	intron	CC	31	12	CT	7	30	----	----	----	6.48551e-06	2.04849e-06	6.55e-05	+	ubiquitin protein ligase E3C
NC_000008.11:g.42118461C>T	rs4236924	----	----	8	5494627	downstream	TT	32	14	CT	6	28	----	----	----	1.31301e-05	4.28798e-06	8.15e-05	+	myosin, light chain 9, regulatory pseudogene
NC_000008.11:g.6206587G>C	rs41363145	----	----	8	6206587	----	GG	32	12	CG	6	29	CC	0	1	1.32411e-06	3.60232e-06	1.08e-05	+	intragenic
NC_000008.11:g.6357401A>T	rs2916699	----	----	8	6357401	----	TT	36	21	AT	2	20	AA	0	1	1.45566e-05	5.76152e-05	1.51e-05	-	intergenic
NC_000008.11:g.16510046G>C	rs11984468	LOC101929028	101929028	8	16510046	intron	GG	26	8	CG	10	24	CC	2	10	2.04471e-05	3.5737e-05	7.92e-06	+	----
NC_000008.11:g.18580219A>G	rs17643851	PSD3	23362	8	18580219	intron	AA	33	11	AG	4	26	GG	1	5	9.92737e-08	3.60025e-07	2.84e-07	+	pleckstrin and Sec7 domain containing 3
NC_000008.11:g.22527548T>C	rs17733133	PPP3CC	5533	8	22527548	intron	AA	27	9	AG	9	24	GG	2	9	2.60446e-05	4.26912e-05	1.25e-05	+	protein phosphatase 3, catalytic subunit, gamma isozyme
NC_000008.11:g.24659534G>A	rs17052315	----	----	8	24659534	----	GG	34	12	AG	4	30	----	----	----	5.96837e-08	3.74002e-08	1.56e-06	+	intragenic
NC_000008.11:g.62347623A>G	rs4738955	NKAIN3	286183	8	62347623	intron	GG	16	2	AG	15	37	AA	7	3	8.09589e-06	1.98888e-05	0.113	+	Na+/K+ transporting ATPase interacting 3
NC_000008.11:g.62935778G>A	rs1350060	NKAIN3	286183	8	62935778	intron	GG	24	5	AG	12	36	AA	2	1	2.00673e-06	4.45444e-06	0.00145	-	Na+/K+ transporting ATPase interacting 3
NC_000008.11:g.71189514G>A	rs16937494	LOC105375894	105375894	8	71189514	intron	CC	35	19	CT	3	23	----	----	----	1.62112e-05	7.84492e-06	6.05e-05	+	eyes absent homolog 1 (Drosophila)
NC_000008.11:g.80167372C>T	rs2033069	TPD52	7163	8	80167372	intron	AA	11	31	AG	19	11	GG	8	0	1.02798e-05	5.81227e-05	4.34e-06	+	tumor protein D52
NC_000008.11:g.112319324C>G	rs16883408	CSMD3	114788	8	112319324	intron	GG	22	1	CG	14	29	CC	2	12	1.0589e-08	1.49802e-07	6.03e-07	+	CUB and Sushi multiple domains 3
NC_000008.11:g.113868412T>A	rs7830366	----	----	8	113868412	----	AA	16	1	AT	20	30	TT	2	11	4.47617e-06	2.34725e-05	0.000143	+	intragenic
NC_000008.11:g.126666662A>G	rs6470455	----	----	8	126666662	----	GG	6	20	AG	14	20	AA	18	2	7.73345e-06	2.42958e-05	3.32e-06	+	intragenic
NC_000008.11:g.126773500A>G	rs7834482	LOC105375753	105375753	8	126773500	----	GG	14	20	AG	7	20	AA	17	2	2.83205e-05	7.45639e-05	0.0013	+	intragenic
NC_000008.11:g.128064348A>G	rs2648883	PVT1	5820	8	128064348	intron	AA	24	6	AG	9	23	GG	5	13	2.27183e-05	3.84677e-05	2.71e-05	+	Pvt1 oncogene (non-protein coding)
NC_000008.11:g.128153613G>C	rs16902672	LOC105375755	105375755	8	128153613	downstream	GG	27	4	CG	6	27	CC	5	11	1.77492e-08	8.50713e-08	2.2e-06	+	microRNA 1208
NC_000008.11:g.133378733G>A	rs7011650	LOC105375771	105375771	8	133378733	upstream	CC	21	3	CT	14	34	TT	3	5	5.89059e-06	1.51971e-05	0.00116	+	suppression of tumorigenicity 13 (colon carcinoma) (Hsp70 interacting protein) pseudogene 6
NC_000008.11:g.96338727A>G	rs7010471	----	----	8	96338727	downstream	AA	34	8	AG	4	34	----	----	----	2.48753e-10	2.99381e-10	6.93e-08	+	phosphatidylserine synthase 1
NC_000009.12:g.2295279T>C	rs12001751	LOC105375955	105375955	9	2295279	intron	AA	38	26	AG	0	16	----	----	----	5.43854e-06	2.10126e-05	1.84e-05	+	intragenic
NC_000009.12:g.9058949A>T	rs12551218	PTPRD	5789	9	9058949	intron	AA	33	16	AT	4	26	TT	1	0	3.3103e-06	1.07108e-05	0.000291	+	protein tyrosine phosphatase, receptor type, D
NC_000009.12:g.25062646T>C	rs2891242	----	----	9	25062646	----	TT	27	8	CT	9	26	CC	2	8	9.33254e-06	1.64819e-05	1.25e-05	+	intergenic
NC_000009.12:g.27335839C>T	rs10114442	MOB3B	79817	9	27335839	intron	GG	38	25	AG	0	15	AA	0	2	2.18386e-06	5.73875e-05	1.81e-06	+	MOB1, Mps One Binder kinase activator-like 2B (yeast)
NC_000009.12:g.35933213A>G	rs7847862	----	----	9	35933213	downstream	AA	16	0	AG	19	31	GG	3	11	3.46838e-07	8.67686e-06	0.00015	+	olfactory receptor, family 2, subfamily S, member 2
NC_000009.12:g.35942409A>G	rs7863401	----	----	9	35942409	downstream	AA	13	35	AG	23	6	GG	2	1	2.43882e-05	4.0412e-05	9.34e-05	+	phosphoglycerate mutase 1 pseudogene 2
NC_000009.12:g.35944227T>C	rs12684292	----	----	9	35944227	upstream	TT	13	35	CT	23	6	CC	2	1	2.43882e-05	4.0412e-05	9.34e-05	+	phosphoglycerate mutase 1 pseudogene 2
NC_000009.12:g.35945978G>C	rs7019283	----	----	9	35945978	downstream	CC	12	35	CG	24	6	GG	2	1	8.0548e-06	1.47815e-05	4.73e-05	+	olfactory receptor, family 2, subfamily S, member 2
NC_000009.12:g.35946278G>A	rs13285078	----	----	9	35946278	upstream	CC	12	35	CT	24	6	TT	2	1	8.0548e-06	1.47815e-05	4.73e-05	+	phosphoglycerate mutase 1 pseudogene 2
NC_000009.12:g.36091136G>A	rs12235235	RECK	8434	9	36091136	intron	CC	34	3	CT	2	38	TT	2	1	5.7641e-16	1.83517e-13	2.08e-08	+	reversion-inducing-cysteine-rich protein with kazal motifs
NC_000009.12:g.37062650G>A	rs2988013	----	----	9	37062650	upstream	TT	34	18	CT	4	22	CC	0	2	2.37575e-05	6.66305e-05	2.84e-05	+	endogenous Bornavirus-like nucleoprotein 2 pseudogene
NC_000009.12:g.72220260A>G	rs7019328	GDA	9615	9	72220260	intron	TT	18	39	CT	13	3	CC	7	0	5.65956e-06	2.98457e-05	1.14e-07	+	guanine deaminase
NC_000009.12:g.76782385A>G	rs10121299	PRUNE2/PCA3	158471/50652	9	76782385	intron	TT	20	0	CT	14	30	CC	4	12	6.62278e-09	3.56759e-07	8.61e-06	+	prune homolog 2 (Drosophila)
NC_000009.12:g.83025339T>C	rs17085969	RASEF	158158	9	83025339	intron	TT	19	41	CT	19	1	----	----	----	8.9939e-07	9.01876e-07	3.05e-06	+	RAS and EF-hand domain containing
NC_000009.12:g.106373911T>C	rs10978470	----	----	9	106373911	----	AA	27	3	AG	10	35	GG	1	4	4.31809e-09	2.80883e-08	2.38e-06	+	intragenic
NC_000009.12:g.108852486A>G	rs1610024	----	----	9	108852486	downstream	GG	25	4	AG	7	25	AA	6	13	2.88808e-07	9.28081e-07	6.64e-06	-	actin-like 7B
NC_000009.12:g.110163697T>C	rs10980229	PALM2-AKAP2	445815	9	110163697	intron	AA	17	17	AG	20	8	GG	1	17	1.40749e-05	6.72862e-05	0.00951	+	A kinase (PRKA) anchor protein 2, PALM2 readthrough
NC_000009.12:g.110711886G>C	rs10817082	MUSK	4593	9	110711886	intron	CC	14	35	CG	20	7	GG	4	0	2.5294e-05	7.09515e-05	1.56e-05	+	muscle, skeletal, receptor tyrosine kinase
NC_000009.12:g.119856753T>C	rs7849492	----	----	9	119856753	----	TT	28	3	CT	9	36	CC	1	3	9.95035e-10	8.134e-09	1.78e-06	+	intragenic
NC_000009.12:g.124248595C>T	rs7020077	----	----	9	124248595	upstream	GG	25	7	AG	12	29	AA	1	6	1.87439e-05	3.36886e-05	5.78e-05	+	NIMA-related kinase 6
NC_000009.12:g.124552489A>G	rs7859623	NR6A1	2649	9	124552489	intron	TT	38	28	CT	0	14	----	----	----	3.15316e-05	8.91539e-05	8.39e-05	+	nuclear receptor subfamily 6, group A, member 1
NC_000009.12:g.126657711A>G	rs7853174	LMX1B	4010	9	126657711	intron	GG	16	10	AG	7	28	AA	15	4	2.17478e-05	4.10068e-05	0.526	+	LIM homeobox transcription factor 1, beta
NC_000009.12:g.128590974C>T	rs10988052	SPTAN1	6709	9	128590974	intron	AA	32	13	AG	6	29	----	----	----	4.71498e-06	1.62508e-06	4.22e-05	+	spectrin, alpha, non-erythrocytic 1 (alpha-fodrin)
NC_000010.11:g.4626394G>C	rs418216	----	----	10	4626394	downstream	CC	38	27	CG	0	15	----	----	----	1.32379e-05	4.3705e-05	3.94e-05	+	long intergenic non-protein coding RNA 704
NC_000010.11:g.5494627A>G	rs4242794	LOC105376379	105376379	10	5494627	downstream	CC	38	23	CT	0	19	----	----	----	3.27078e-07	2.0529e-06	1.81e-06	-	calmodulin-like 5
NC_000010.11:g.11225397C>T,	rs7095919	CELF2	10659	10	11225397	intron	TT	32	14	CT	6	28	----	----	----	1.31301e-05	4.28798e-06	8.15e-05	+	CUGBP, Elav-like family member 2
NC_000010.11:g.30207317G>A	rs584569	----	----	10	30207317	upstream	GG	33	10	AG	5	32	----	----	----	2.83822e-08	1.63597e-08	1.45e-06	-	----
NC_000010.11:g.32437601G>C	rs2490495	LOC101929431	101929431	10	32437601	intron	CC	13	15	CG	24	11	GG	1	16	2.96855e-05	0.000120251	0.0379	+	----
NC_000010.11:g.32514556G>T	rs12761944	CCDC7	79741	10	32514556	intron-ncRNA	CC	13	15	AC	24	11	AA	1	16	2.96855e-05	0.000120251	0.0379	+	coiled-coil domain containing 7
NC_000010.11:g.32628925C>T	rs1763788	CCDC7	79741	10	32628925	intron	GG	13	15	AG	24	11	AA	1	16	2.96855e-05	0.000120251	0.0379	-	coiled-coil domain containing 7
NC_000010.11:g.32649454T>C	rs1577372	CCDC7	79741	10	32649454	intron	AA	13	15	AG	24	11	GG	1	16	2.96855e-05	0.000120251	0.0379	-	coiled-coil domain containing 7
NC_000010.11:g.32679152C>T	rs1762529	CCDC7	79741	10	32679152	intron	GG	13	15	AG	24	11	AA	1	16	2.96855e-05	0.000120251	0.0379	-	coiled-coil domain containing 7
NC_000010.11:g.32687761G>A	rs2784574	CCDC7	79741	10	32687761	intron	GG	13	15	AG	24	11	AA	1	16	2.96855e-05	0.000120251	0.0379	-	coiled-coil domain containing 7
NC_000010.11:g.32834485G>C	rs11009106	CCDC7	79741	10	32834485	intron	GG	14	15	CG	23	10	CC	1	17	1.4188e-05	6.68546e-05	0.0165	+	coiled-coil domain containing 7
NC_000010.11:g.32847024A>G	rs2995467	CCDC7	79741	10	32847024	intron	AA	13	15	AG	24	11	GG	1	16	2.96855e-05	0.000120251	0.0379	-	coiled-coil domain containing 7
NC_000010.11:g.35771381A>G	rs11010290	----	----	10	35771381	upstream	TT	10	26	CT	10	15	CC	18	1	1.6113e-06	9.26012e-06	1.85e-07	+	prostate cancer associated transcript 5 (non-protein coding)
NC_000010.11:g.46221236A>G	rs12572431	ANTXRLP1	100996567	10	46221236	intron	AA	20	3	AG	17	33	GG	1	6	9.89719e-06	2.60704e-05	0.000344	+	anthrax toxin receptor-like pseudogene 1
NC_000010.11:g.46543248C>T	rs7895391	----	----	10	46543248	downstream	CC	28	7	CT	9	30	TT	1	5	7.78171e-07	1.81354e-06	7.5e-06	-	G protein regulated inducer of neurite outgrowth 2
NC_000010.11:g.51140243G>C	rs6479969	PRKG1	5592	10	51140243	intron	GG	5	23	CG	19	19	CC	14	0	1.2765e-07	2.99817e-06	5.15e-07	+	protein kinase, cGMP-dependent, type I
NC_000010.11:g.64695887T>C	rs1915603	----	----	10	64695887	----	AA	36	18	AG	1	24	GG	1	0	5.15165e-08	8.19118e-07	2.97e-05	+	intragenic
NC_000010.11:g.69340970A>G	rs16926249	HK1	3098	10	69340970	intron	GG	14	21	AG	8	20	AA	16	1	1.31174e-05	5.4702e-05	0.000682	+	hexokinase 1
NC_000010.11:g.78001283C>T,	rs2288374	POLR3A	11128	10	78001283	intron	CC	30	12	CT	6	28	TT	2	2	9.09445e-06	1.84205e-05	0.000535	+	polymerase (RNA) III (DNA directed) polypeptide A, 155kDa
NC_000010.11:g.99990217G>A	rs17112444	DNMBP	23268	10	99990217	intron	GG	36	12	AG	2	29	AA	0	1	8.01997e-10	1.24248e-08	2.28e-08	+	dynamin binding protein
NC_000010.11:g.118492016C>A	rs1932556	----	----	10	118492016	----	TT	14	41	GT	18	1	GG	6	0	1.63109e-09	3.47365e-08	1.78e-10	+	intragenic
NC_000010.11:g.122177381G>A	rs10788258	TACC2	10579	10	122177381	intron	CC	31	9	CT	7	30	TT	0	3	1.04038e-07	4.40552e-07	1.05e-06	+	transforming, acidic coiled-coil containing protein 2
NC_000010.11:g.122713863A>G	rs2421122	----	----	10	122713863	upstream	AA	38	23	AG	0	19	----	----	----	3.27078e-07	2.0529e-06	1.81e-06	+	chromosome 10 open reading frame 120
NC_000010.11:g.129276943A>G	rs2803453	----	----	10	129276943	----	GG	38	25	AG	0	17	----	----	----	2.18386e-06	9.89612e-06	8.54e-06	-	intragenic
NC_000010.11:g.130204767A>G	rs1041296	LOC101927435	101927435	10	130204767	upstream	AA	25	2	AG	10	33	GG	3	7	6.89355e-09	5.64911e-08	9.57e-06	-	glutaredoxin 3
NC_000010.11:g.132021200T>C	rs9419277	----	----	10	132021200	----	AA	36	18	AG	2	24	----	----	----	8.92674e-07	7.52188e-07	6.33e-06	+	intragenic
NC_000011.10:g.11488338G>A	rs11021876	GALNT18	374378	11	11488338	intron	CC	37	19	CT	1	23	----	----	----	2.21373e-07	3.75383e-07	1.03e-06	+	UDP-N-acetyl-alpha-D-galactosamine:polypeptide N-acetylgalactosaminyltransferase 18
NC_000011.10:g.23876388C>A	rs11027583	----	----	11	23876388	----	GG	32	8	GT	5	32	TT	1	2	7.03148e-09	3.52458e-08	1.05e-06	+	intragenic
NC_000011.10:g.45049770T>A	rs11038285	----	----	11	45049770	----	AA	37	18	AT	1	24	----	----	----	7.69232e-08	1.49749e-07	4.74e-07	+	intragenic
NC_000011.10:g.45336932G>A	rs7121660	----	----	11	45336932	upstream	AA	8	24	AG	18	18	GG	12	0	4.10334e-06	4.89451e-05	1.69e-05	+	RP11-430H10.1
NC_000011.10:g.59285296A>G	rs1977985	LOC105369316	105369316	11	59285296	upstream	GG	21	40	AG	15	1	AA	2	1	2.95813e-05	0.000103741	0.000122	+	macrophage expressed 1 pseudogene
NC_000011.10:g.70820148T>C	rs3017495	SHANK2	22941	11	70820148	intron	GG	36	19	AG	2	23	----	----	----	2.42375e-06	1.84367e-06	1.35e-05	+	SH3 and multiple ankyrin repeat domains 2
NC_000011.10:g.75998789T>C,	rs7107438	UVRAG	7405	11	75998789	intron	TT	37	25	CT	0	13	CC	1	4	1.59948e-05	0.000207061	3.06e-05	+	UV radiation resistance associated gene
NC_000011.10:g.99446150T>A	rs17133553	CNTN5	53942	11	99446150	intron	TT	21	1	AT	13	25	AA	4	16	4.74455e-08	4.93397e-07	3.64e-07	+	contactin 5
NC_000011.10:g.112972051C>T	rs10789931	NCAM1	4684	11	112972051	intron	CC	19	3	CT	15	26	TT	4	13	3.0779e-05	6.77189e-05	7.17e-05	+	neural cell adhesion molecule 1
NC_000011.10:g.116188723C>T	rs12417706	----	----	11	116188723	----	CC	31	11	CT	6	24	TT	1	7	1.89968e-06	4.36121e-06	1.34e-06	+	intragenic
NC_000011.10:g.124401847G>T	rs3867246	----	----	11	124401847	----	GG	29	5	GT	8	37	TT	1	0	1.87637e-09	1.17351e-08	2.25e-05	+	mRNA-olfactory receptor, family 8, subfamily B, member 2, transcript variant X1
NC_000011.10:g.128311296A>G	rs4144897	----	----	11	128311296	----	CC	32	14	CT	3	22	TT	3	6	5.11759e-06	1.40954e-05	6.42e-05	+	intergenic
NC_000011.10:g.130134131T>C	rs7119924	APLP2	334	11	130134131	intron	TT	26	5	CT	10	36	CC	2	1	1.57898e-07	4.73173e-07	0.000358	+	amyloid beta (A4) precursor-like protein 2
NC_000012.11:g.2763539A>G	rs12305678	CACNA1C	775	12	2654373	intron	AA	23	1	AG	13	35	GG	2	6	7.87162e-09	1.05436e-07	2.19e-05	+	calcium channel, voltage-dependent, L type, alpha 1C subunit
NC_000012.12:g.3827466T>G	rs11062852	PARP11	57097	12	3827466	intron	AA	27	4	AC	7	34	CC	4	4	4.83735e-09	2.8713e-08	6.98e-05	+	poly (ADP-ribose) polymerase family, member 11
NC_000012.12:g.8647970A>G	rs14541	MFAP5	8076	12	8647970	untranslated-3	AA	25	5	AG	9	28	GG	4	9	1.70229e-06	3.9663e-06	4.3e-05	-	microfibrillar associated protein 5
NC_000012.12:g.15091057G>A	rs11056347	----	----	12	15091057	downstream	GG	34	14	AG	4	27	AA	0	1	5.26869e-07	1.98131e-06	3.28e-06	+	RAS-like, estrogen-regulated, growth inhibitor
NC_000012.12:g.24054889C>G	rs16927111	SOX5	6660	12	24054889	intron	CC	23	5	CG	14	35	GG	1	2	1.68896e-05	3.10993e-05	0.00085	+	SRY (sex determining region Y)-box 5
NC_000012.12:g.38590240G>A	rs11168709	----	----	12	38590240	----	GG	37	15	AG	1	27	----	----	----	2.52344e-09	7.76184e-09	8.29e-08	+	intragenic
NC_000012.12:g.38651650A>T	rs2062758	----	----	12	38651650	downstream	AA	31	13	AT	6	20	TT	1	9	1.1779e-05	2.54832e-05	1.34e-06	-	copine VIII
NC_000012.12:g.52137716A>C	rs12300888	----	----	12	52137716	downstream	AA	33	14	AC	4	25	CC	1	3	2.6459e-06	6.97235e-06	1.08e-05	+	keratin 80
NC_000012.12:g.60159753G>C	rs17123453	----	----	12	60159753	----	GG	33	16	CG	5	26	----	----	----	2.24818e-05	7.85147e-06	9.77e-05	+	intragenic
NC_000012.12:g.61352117C>G	rs41441747	----	----	12	61352117	----	GG	23	4	CG	15	33	CC	0	5	6.71645e-07	3.75879e-06	3.69e-05	-	intergenic
NC_000012.12:g.71504578T>C	rs7307225	LGR5	8549	12	71504578	intron	AA	21	4	AG	10	26	GG	7	12	2.5278e-05	4.92675e-05	0.000477	+	leucine-rich repeat-containing G protein-coupled receptor 5
NC_000012.12:g.91724659A>G	rs17019561	----	----	12	91724659	----	TT	37	23	CT	1	18	CC	0	1	1.01937e-05	6.36091e-05	9.83e-06	+	intragenic
NC_000012.12:g.91754952A>G	rs12312259	----	----	12	91754952	----	TT	26	2	CT	12	34	CC	0	6	3.6017e-10	9.30405e-09	2.48e-07	+	intragenic
NC_000012.12:g.95826322G>A	rs17024760	LOC105369921	105369921	12	95826322	----	CC	23	7	CT	14	15	TT	1	20	3.21844e-07	2.7301e-06	1.52e-08	+	small nuclear ribonucleoprotein polypeptide F
NC_000012.12:g.103633083A>G	rs7301442	STAB2	55576	12	103633083	intron	AA	37	18	AG	1	24	----	----	----	7.69232e-08	1.49749e-07	4.74e-07	+	stabilin 2
NC_000012.12:g.104315967G>A	rs17035358	TXNRD1	7296	12	104315967	intron	CC	33	8	CT	5	34	----	----	----	1.72144e-09	1.37797e-09	3.21e-07	+	thioredoxin reductase 1
NC_000012.12:g.113949195A>G,	rs9668748	RBM19	9904	12	113949195	intron	TT	32	15	CT	6	18	CC	0	9	4.02473e-06	2.75166e-05	2.84e-07	+	RNA binding motif protein 19
NC_000012.12:g.122604662G>A	rs7960674	KNTC1	9735	12	122604662	intron	CC	38	26	CT	0	16	----	----	----	5.43854e-06	2.10126e-05	1.84e-05	+	kinetochore associated 1
NC_000012.12:g.122860800G>A	rs7306948	HIP1R	9026	12	122860800	intron	AA	28	9	AG	9	30	GG	1	3	1.00573e-05	1.73899e-05	0.000108	+	huntingtin interacting protein 1 related
NC_000012.12:g.127872544C>T	rs866781	----	----	12	127872544	downstream	GG	38	24	AG	0	18	----	----	----	8.56024e-07	4.55981e-06	3.94e-06	+	----
NC_000012.12:g.129911365C>T	rs12317807	----	----	12	129911365	upstream	CC	30	7	CT	6	35	TT	2	0	1.47244e-09	1.07257e-08	8.42e-05	+	transmembrane protein 132D
NC_000012.12:g.129975442G>A	rs1696407	LOC105370076	105370076	12	129975442	----	AA	23	6	AG	15	32	GG	0	4	1.46007e-05	4.62161e-05	0.000236	+	intragenic
NC_000013.11:g.18809134C>T	rs2801659	----	----	13	18809134	upstream	TT	24	6	CT	10	20	CC	4	16	1.31882e-05	2.50873e-05	1.33e-06	+	sorting nexin 18 pseudogene 26
NC_000013.11:g.20514047A>C	rs9285128	CRYL1	51084	13	20514047	intron	CC	21	0	AC	15	36	AA	2	6	2.1509e-09	1.42641e-07	5.28e-05	+	crystallin, lambda 1
NC_000013.11:g.21098586T>G	rs7987491	----	----	13	21098586	----	TT	26	8	GT	12	31	GG	0	3	1.18593e-05	3.07891e-05	0.000135	+	inositol 1,3,4,5,6-pentakisphosphate 2-kinase pseudogene 1
NC_000013.11:g.23644677T>C	rs17079111	TNFRSF19	55504	13	23644677	intron	AA	34	15	AG	4	26	GG	0	1	1.53142e-06	5.12801e-06	6.82e-06	+	tumor necrosis factor receptor superfamily, member 19
NC_000013.10:g.27452351C>A	rs9581771	LOC105370123	105370123	13	26878214	intron	CC	31	7	CT	7	33	TT	0	2	7.95571e-09	4.26015e-08	8.85e-07	+	FGFR1 oncogene partner 2 pseudogene 1
NC_000013.10:g.46617212C>T	rs17647077	ZC3H13	23091	13	46043077	intron	CC	38	27	CT	0	12	TT	0	3	1.32379e-05	0.000236007	3.94e-06	+	zinc finger CCCH-type containing 13
NC_000013.11:g.47190613T>C	rs41464146	----	----	13	47190613	----	TT	36	15	CT	2	26	CC	0	1	3.22052e-08	2.91898e-07	2.72e-07	+	intragenic
NC_000013.11:g.99394905A>T	rs9585049	----	----	13	99394905	downstream	AA	35	10	AT	3	31	TT	0	1	5.24731e-10	6.06241e-09	2.85e-08	+	UBA domain containing 2
NC_000013.11:g.104712988A>T	rs10047684	----	----	13	104712988	----	TT	20	2	AT	18	31	AA	0	9	7.31438e-08	1.34122e-06	1.22e-05	+	intragenic
NC_000013.11:g.109609763G>A	rs2017563	LOC105370359	105370359	13	109609763	intron	GG	37	19	AG	1	16	AA	0	7	1.5542e-07	2.39324e-06	6.24e-09	+	----
NC_000013.11:g.110878026G>A	rs9301483	----	----	13	110878026	downstream	GG	23	2	AG	11	26	AA	4	14	8.08086e-08	4.6802e-07	6.77e-07	+	ankyrin repeat domain 10
NC_000013.11:g.111031815T>C	rs7321094	----	----	13	111031815	----	CC	22	3	CT	14	30	TT	2	9	1.45362e-06	4.61093e-06	2.45e-05	+	intergenic
NC_000014.9:g.22050244C>T	rs2204978	TRA	6955	14	22050244	intron	GG	24	3	AG	12	37	AA	2	2	1.26335e-07	5.14321e-07	0.000275	+	T cell receptor alpha locus
NC_000014.9:g.22194962T>C	rs17255510	TRA	6955	14	22194962	intron	TT	28	3	CT	7	21	CC	3	18	6.60604e-10	6.28563e-09	6.7e-11	+	T cell receptor alpha locus
, NC_000014.9:g.22420786T	rs11157573	TRA	6955	14	22420786	intron	AA	29	4	AG	6	35	GG	3	3	2.97341e-10	2.85275e-09	9.81e-06	+	T cell receptor alpha locus
NC_000014.9:g.22464970G>A	rs10144138	TRA/TRD	6955/6964	14	22464970	intron	CC	36	6	CT	2	36	----	----	----	6.99113e-14	6.21103e-13	2.91e-10	+	T cell receptor alpha/delta locus
NC_000014.9:g.23157536G>T	rs4982735	SLC7A8	23428	14	23157536	intron	AA	38	23	AC	0	19	----	----	----	3.27078e-07	2.0529e-06	1.81e-06	+	solute carrier family 7 (amino acid transporter, L-type), member 8
NC_000014.9:g.23518228C>T	rs17256392	THTPA	79178	14	23518228	intron	GG	37	28	AG	0	14	AA	1	0	1.80521e-05	0.000321284	0.00317	+	thiamine triphosphatase
NC_000014.9:g.41470704A>G	rs17781246	----	----	14	41470704	----	AA	21	3	AG	12	35	GG	5	4	1.47667e-06	4.26902e-06	0.00598	+	intragenic
NC_000014.9:g.49345765G>A	rs2816751	----	----	14	49345765	upstream	TT	25	1	CT	12	37	CC	1	4	5.42543e-10	1.12801e-08	3.94e-06	+	ATP synthase, H+ transporting, mitochondrial Fo complex, subunit C2 (subunit 9) pseudogene 2
NC_000014.9:g.51383801C>T	rs10146102	----	----	14	51383801	----	CC	32	12	CT	6	28	TT	0	2	1.09381e-06	3.39031e-06	5.38e-06	+	long intergenic non-protein coding RNA 640
NC_000014.9:g.54721639G>A	rs17127809	SAMD4A	23034	14	54721639	intron	CC	34	15	CT	4	27	----	----	----	1.7626e-06	8.27566e-07	1.4e-05	+	sterile alpha motif domain containing 4A
NC_000014.9:g.61479247G>A	rs7154569	PRKCH	5583	14	61479247	intron	CC	38	25	CT	0	17	----	----	----	2.18386e-06	9.89612e-06	8.54e-06	+	protein kinase C, eta
NC_000014.9:g.61566220C>A	rs17098846	LOC101927780	101927780	14	61566220	intron	CC	36	19	CT	2	23	----	----	----	2.42375e-06	1.84367e-06	1.35e-05	+	RP11-47I22.2
NC_000014.9:g.62668679A>G	rs10483750	----	----	14	62668679	downstream	AA	32	14	AG	6	28	----	----	----	1.31301e-05	4.28798e-06	8.15e-05	+	potassium voltage-gated channel, subfamily H (eag-related), member 5
NC_000014.9:g.65841742G>A	rs7153874	----	----	14	65841742	downstream	GG	38	27	AG	0	14	AA	0	1	1.32379e-05	0.000236007	1.84e-05	+	nuclear receptor coactivator 4 pseudogene 1
NC_000014.9:g.72604611C>T	rs7143222	DPF3	8110	14	72604611	downstream	CC	38	20	CT	0	22	----	----	----	1.53991e-08	1.60806e-07	1.67e-07	+	D4, zinc and double PHD fingers, family 3
NC_000014.9:g.72777761A>G	rs2079989	DPF3	8110	14	72777761	intron	TT	10	17	CT	24	6	CC	4	19	6.68467e-06	1.47167e-05	0.208	-	D4, zinc and double PHD fingers, family 3
NC_000014.9:g.80667988A>T,	rs10133617	CEP128	145508	14	80667988	intron	AA	35	17	AT	3	25	----	----	----	2.36466e-06	1.33305e-06	1.44e-05	+	centrosomal protein 128kDa
NC_000014.9:g.84743518A>T	rs17120254	----	----	14	84743518	----	AA	11	42	AT	24	0	TT	3	0	5.19851e-13	1.65451e-10	4.7e-12	+	intragenic
NC_000014.9:g.85050109A>G	rs10129777	----	----	14	85050109	----	AA	32	15	AG	6	20	GG	0	7	6.97074e-06	3.46791e-05	1.27e-06	+	intragenic
NC_000014.9:g.85191413T>G	rs8016502	LOC105370604	105370604	14	85191413	----	AA	37	24	AC	1	18	----	----	----	2.62451e-05	2.42106e-05	4.24e-05	+	intragenic
NC_000014.9:g.89854474A>G	rs10137248	EFCAB11	90141	14	89854474	intron	AA	36	23	AG	1	19	GG	1	0	6.59125e-06	4.73902e-05	0.000505	+	EF-hand calcium binding domain 11
NC_000014.9:g.91917655C>T	rs2249954	FBLN5	10516	14	91917655	intron	AA	32	5	AG	6	35	GG	0	2	5.46653e-11	7.14028e-10	4.86e-08	+	fibulin 5
NC_000014.9:g.91999002A>G	rs10144861	TRIP11	9321	14	91999002	intron	AA	28	10	AG	9	27	GG	1	5	2.74374e-05	4.44322e-05	5.68e-05	+	thyroid hormone receptor interactor 11
NC_000014.9:g.94878934A>G	rs7159091	----	----	14	94878934	----	TT	36	24	CT	1	18	CC	1	0	1.58335e-05	9.82167e-05	0.000943	+	intergenic
NC_000014.9:g.95454600A>G	rs17092382	SYNE3	161176	14	95454600	intron	TT	38	20	CT	0	22	----	----	----	1.53991e-08	1.60806e-07	1.67e-07	+	spectrin repeat containing, nuclear envelope family member 3
NC_000015.10:g.52081191T>A	rs12443497	----	----	15	52081191	down stream	AA	37	23	AT	1	19	----	----	----	1.07449e-05	1.10835e-05	2.05e-05	+	mitogen-activated protein kinase 6
NC_000015.10:g.78925466A>T	rs2869820	CTSH	1512	15	78925466	intron	AA	38	21	AT	0	21	----	----	----	4.39476e-08	3.86076e-07	3.71e-07	+	cathepsin H
NC_000015.10:g.79195742C>T	rs9920285	ANKRD34C-AS1	729911	15	79195742	intron	GG	35	17	AG	3	25	----	----	----	2.36466e-06	1.33305e-06	1.44e-05	+	----
NC_000015.10:g.91945362G>A	rs8029503	SLCO3A1	28232	15	91945362	intron	CC	31	4	CT	6	35	TT	1	3	5.65851e-11	6.7037e-10	1.28e-07	+	solute carrier organic anion transporter family, member 3A1
NC_000015.10:g.98009538C>T	rs9744291	LOC105371008	105371008	15	98009538	downstream	AA	22	5	AG	11	16	GG	5	21	1.07933e-05	2.33584e-05	1.57e-07	+	arrestin domain containing 4
NC_000016.10:g.11129680T>C	rs8050875	CLEC16A	23274	16	11129680	intron	GG	19	40	AG	17	2	AA	2	0	6.90598e-06	2.52976e-05	4.98e-06	+	C-type lectin domain family 16, member A
NC_000016.10:g.21104024G>C	rs16970887	DNAH3	55567	16	21104024	intron	GG	33	16	CG	5	26	----	----	----	2.24818e-05	7.85147e-06	9.77e-05	+	dynein, axonemal, heavy chain 3
NC_000016.10:g.24561625A>C	rs16973831	RBBP6	5930	16	24561625	exon-synon	AA	38	22	AC	0	20	----	----	----	1.21632e-07	9.01876e-07	8.22e-07	+	retinoblastoma binding protein 6
NC_000016.10:g.25105728C>T	rs13339179	LCMT1-AS1	102723510	16	25105728	intron	CC	35	13	CT	3	29	----	----	----	2.88985e-08	2.46839e-08	7.06e-07	+	----
NC_000016.10:g.26443280C>T	rs16975878	----	----	16	26443280	----	GG	22	41	AG	16	1	----	----	----	2.05957e-05	1.4422e-05	3.5e-05	+	intragenic
NC_000016.10:g.26517261C>T,	rs6497951	----	----	16	26517261	----	GG	38	26	AG	0	16	----	----	----	5.43854e-06	2.10126e-05	1.84e-05	+	intragenic
NC_000016.10:g.52532950A>G	rs3095598	TOX3	27324	16	52532950	intron	TT	35	9	CT	3	30	CC	0	3	1.01944e-10	1.72556e-09	2.25e-09	+	TOX high mobility group box family member 3
NC_000016.10:g.65897000A>G	rs41368852	----	----	16	65897000	intron	AA	35	18	AG	3	19	GG	0	5	3.28095e-06	1.71755e-05	7.06e-07	+	----
NC_000016.10:g.85996494C>T	rs4843884	----	----	16	85996494	----	AA	33	14	AG	5	25	GG	0	3	1.83308e-06	6.54418e-06	3.03e-06	+	intragenic
NC_000016.10:g.86082349T>C	rs8046503	----	----	16	86082349	----	GG	16	1	AG	20	32	AA	2	9	8.40643e-06	3.88842e-05	0.000477	+	intragenic
NC_000016.10:g.87507474T>C	rs8057267	LOC101928737	101928737	16	87507474	upstream	AA	27	5	AG	9	34	GG	2	3	1.06238e-07	3.49379e-07	4.71e-05	+	zinc finger, CCHC domain containing 14
NC_000016.10:g.88249031C>A	rs7404102	ZNF469	84627	16	88249031	downstream	AA	38	26	AC	0	16	----	----	----	5.43854e-06	2.10126e-05	1.84e-05	+	----
NC_000017.10:g.4214705G>A	rs7220341	UBE2G1	7326	17	4311410	intron	AA	17	0	AG	21	29	GG	0	13	5.41254e-10	1.71455e-07	1.79e-06	+	ubiquitin-conjugating enzyme E2G 1 (UBC7 homolog, yeast)
NC_000017.11:g.5709321A>G	rs6502875	----	----	17	5709321	upstream	AA	18	0	AG	16	30	GG	4	12	5.96837e-08	2.12213e-06	3.92e-05	+	nipsnap homolog 1 (C. elegans) pseudogene
NC_000017.11:g.6691525A>G	rs16956158	SLC13A5	284111	17	6691525	intron	GG	12	22	AG	10	20	AA	16	0	6.93258e-07	1.56519e-05	5e-05	+	solute carrier family 13 (sodium-dependent citrate transporter), member 5
NC_000017.11:g.11446372C>T	rs16944757	SHISA6	388336	17	11446372	intron	GG	34	18	AG	4	23	AA	0	1	2.79818e-05	6.9746e-05	5.68e-05	+	shisa homolog 6 (Xenopus laevis)
NC_000017.11:g.14501255G>A	rs4792493	----	----	17	14501255	----	CC	38	23	CT	0	19	----	----	----	3.27078e-07	2.0529e-06	1.81e-06	+	intragenic
NC_000017.11:g.16356884T>C	rs3095168	----	----	17	16356884	upstream	GG	22	3	AG	14	36	AA	2	3	1.91483e-06	5.61412e-06	0.000633	-	centromere protein V
NC_000017.11:g.49941006T>C	rs271662	----	----	17	49941006	downstream	TT	30	10	CT	6	25	CC	2	7	2.60047e-06	5.33179e-06	5.59e-06	+	mRNA turnover 4 homolog (S. cerevisiae) pseudogene
NC_000017.11:g.56423371G>A	rs2192217	ANKFN1	162282	17	56423371	intron	GG	36	21	AG	2	21	----	----	----	1.5977e-05	1.01035e-05	3.06e-05	-	ankyrin-repeatand fibronectin type III domain containing 1
NC_000017.11:g.61927567A>G	rs9913705	INTS2	57508	17	61927567	intron	AA	37	21	AG	1	21	----	----	----	1.64625e-06	2.1549e-06	4.67e-06	+	integrator complex subunit 2
NC_000017.11:g.65605540T>C	rs8073194	----	----	17	65605540	downstream	AA	37	24	AG	1	18	----	----	----	2.62451e-05	2.42106e-05	4.24e-05	+	centrosomal protein 112kDa
NC_000017.11:g.67963184A>G	rs6504560	BPTF	2186	17	67963184	intron	CC	36	17	CT	2	23	TT	0	2	2.69059e-07	1.92891e-06	6.08e-07	+	bromodomain PHD finger transcription factor
NC_000017.11:g.74892286C	rs690607	FADS6	283985	17	74892286	intron	GG	28	6	AG	8	32	AA	2	4	1.5613e-07	4.62116e-07	1.94e-05	-	fatty acid desaturase domain family, member 6
NC_000018.9:g.9951994T>C	rs29110	VAPA	9218	18	9951997	intron	AA	37	24	AG	1	18	----	----	----	2.62451e-05	2.42106e-05	4.24e-05	-	VAMP (vesicle-associated membrane protein)-associated protein A, 33kDa
NC_000018.10:g.28911403C>A	rs496731	----	----	18	28911403	----	TT	12	22	GT	12	20	GG	14	0	5.51927e-06	8.32158e-05	0.000287	+	intragenic
NC_000018.10:g.35338675G>C	rs1362859	ZNF24	7572	18	35338675	intron	CC	20	1	CG	11	33	GG	7	8	8.98781e-08	7.80188e-07	0.00152	-	zinc finger protein 24
NC_000018.10:g.37241025T>C	rs948440	CELF4	56853	18	37241025	intron	TT	28	3	CT	10	35	CC	0	4	3.92332e-10	5.75889e-09	2.81e-07	+	CUGBP, Elav-like family member 4
NC_000018.10:g.51512116T>A	rs12607783	LOC100287225	100287225	18	51512116	intron	TT	29	7	AT	8	35	AA	1	0	4.31273e-08	1.61613e-07	8.42e-05	+	----
NC_000018.10:g.52353712C>T	rs12965947	DCC	1630	18	52353712	intron	GG	34	15	AG	4	20	AA	0	7	5.82417e-07	3.92507e-06	6.93e-08	+	deleted in colorectal carcinoma
NC_000018.10:g.64508842G>A	rs9964872	----	----	18	64508842	----	GG	36	16	AG	2	25	AA	0	1	9.9237e-08	7.69408e-07	6.08e-07	+	intragenic
NC_000018.10:g.72699772A>G	rs9946817	----	----	18	72699772	----	TT	30	13	CT	4	28	CC	4	1	5.34607e-07	1.86276e-06	0.00656	+	intragenic
NC_000018.10:g.72732753A>T	rs4892034	----	----	18	72732753	downstream	TT	32	17	AT	3	23	AA	3	2	1.57708e-05	4.48019e-05	0.00237	+	neuropilin (NRP) and tolloid (TLL)-like 1
NC_000018.10:g.75004274T>C	rs11873202	ZNF407	55628	18	75004274	intron	AA	38	24	AG	0	18	----	----	----	8.56024e-07	4.55981e-06	3.94e-06	+	zinc finger protein 407
NC_000018.10:g.78417100A>T	rs682564	----	----	18	78417100	----	TT	36	19	AT	2	23	----	----	----	2.42375e-06	1.84367e-06	1.35e-05	+	intragenic
NC_000019.10:g.4449811G>A	rs243391	UBXN6	80700	19	4449811	intron	AA	20	2	AG	15	33	GG	3	7	2.96406e-06	1.04668e-05	0.0004	-	UBX domain protein 6
NC_000019.10:g.7176963T>A	rs16994314	INSR	3643	19	7176963	intron	AA	29	8	AT	9	29	TT	0	5	2.42271e-07	1.17205e-06	1.94e-06	+	insulin receptor
NC_000019.10:g.7490206A>G	rs10402951	PEX11G	92960	19	7490206	intron	TT	20	3	CT	10	27	CC	8	12	1.12505e-05	2.71455e-05	0.000916	+	mRNA-peroxisomal biogenesis factor 11 gamma, transcript variant X2
NC_000019.10:g.7766175A>G	rs479448	CLEC4M	10332	19	7766175	exon-missense Tyr to Cys	TT	36	20	CT	2	22	----	----	----	6.33575e-06	4.38021e-06	1.51e-05	-	C-type lectin domain family 4, member M
NC_000019.10:g.21752898A>G	rs4808297	ZNF100	163227	19	21752898	intron	CC	32	16	CT	2	20	TT	4	6	1.15718e-05	3.88543e-05	0.000535	+	zinc finger protein 100
NC_000019.10:g.35304081T>C	rs16970196	MAG	4099	19	35304081	intron	AA	19	39	AG	19	2	GG	0	1	5.75785e-06	2.13146e-05	0.000262	+	myelin associated glycoprotein
NC_000019.10:g.39638097T>A	rs6508891	LOC100129935	100129935	19	39638097	upstream	AA	29	7	AT	9	34	TT	0	1	1.75141e-07	5.43233e-07	1.67e-05	+	lectin, galactoside-binding, soluble, 14 pseudogene
NC_000019.10:g.49603051T>C	rs7253295	PRR12	57479	19	49603051	intron	AA	25	42	AG	12	0	GG	1	0	1.52437e-05	0.000188171	1.49e-05	+	proline rich 12
NC_000020.11:g.8004729T>C	rs6055456	TMX4	56255	20	8004729	intron	TT	30	12	CT	8	29	CC	0	1	1.83192e-05	3.56341e-05	9.64e-05	+	thioredoxin-related transmembrane protein 4
NC_000020.11:g.15538968A>G	rs6074914	MACROD2	140733	20	15538968	intron	AA	17	38	AG	16	3	GG	5	1	3.19654e-05	6.04268e-05	5.65e-06	+	MACRO domain containing 2
NC_000020.11:g.42109781G>A	rs7347140	PTPRT	11122	20	42109781	intron	CC	36	19	CT	2	22	TT	0	1	2.22586e-06	1.13184e-05	6.33e-06	+	protein tyrosine phosphatase, receptor type, T
NC_000020.11:g.42202759G>A	rs6093591	PTPRT	11122	20	42202759	intron	CC	24	4	CT	14	36	TT	0	2	6.66777e-07	2.4605e-06	0.000108	+	protein tyrosine phosphatase, receptor type, T
NC_000020.11:g.45803884C>T	rs7272593	DNTTIP1	116092	20	45803884	intron	CC	34	16	CT	4	26	----	----	----	4.89143e-06	2.13506e-06	2.84e-05	+	deoxynucleotidyltransferase, terminal, interacting protein 1
NC_000020.11:g.52341088C>T	rs41493945	LOC105376986	105376986	20	52341088	----	GG	37	9	AG	1	33	----	----	----	6.24576e-13	6.81885e-12	4.27e-10	-	intragenic
NC_000020.11:g.52693234G>A	rs2294584	LOC105372666	105372666	20	52693234	downstream	GG	38	27	AG	0	15	----	----	----	1.32379e-05	4.3705e-05	3.94e-05	+	----
NC_000020.11:g.54156357A>G	rs927651	CYP24A1	1591	20	54156357	intron	GG	9	18	AG	17	24	AA	12	0	3.20788e-05	0.000329608	0.0013	+	cytochrome P450, family 24, subfamily A, polypeptide 1
NC_000020.11:g.55684146C>T,	rs6098723	LOC105372676	105372676	20	55684146	intron	CC	37	24	CT	1	18	----	----	----	2.62451e-05	2.42106e-05	4.24e-05	+	cerebellin 4 precursor
NC_000020.11:g.59570503T>C	rs4812100	----	----	20	59570503	upstream	AA	22	3	AG	10	25	GG	6	14	2.2114e-06	6.36818e-06	1.75e-05	+	phosphatase and actin regulator 3
NC_000021.9:g.15496464G>A	rs9977796	----	----	21	15496464	upstream	GG	38	24	AG	0	18	----	----	----	8.56024e-07	4.55981e-06	3.94e-06	+	cytochrome c, somatic pseudogene 42
NC_000021.9:g.18283439G>A	rs13052044	TMPRSS15	5651	21	18283439	intron	CC	27	10	CT	10	22	TT	1	10	2.65772e-05	5.76208e-05	4.88e-06	+	transmembrane protease, serine 15
NC_000021.9:g.30381382T>G	rs7279994	----	----	21	30381382	upstream	AA	24	6	AC	12	30	CC	2	6	2.22392e-05	3.78228e-05	0.000152	+	keratin associated protein 13-2
NC_000021.9:g.32824665G>A,	rs9984519	----	----	21	32824665	upstream	CC	14	16	CT	24	12	TT	0	14	8.21521e-06	0.000124757	0.0522	+	chromosome 21 open reading frame 49
NC_000021.9:g.42210214A>G	rs8130198	ABCG1	9619	21	42210214	intron	TT	19	3	CT	9	29	CC	10	10	6.627e-06	1.65543e-05	0.0119	+	ATP-binding cassette, sub-family G (WHITE), member 1
NC_000021.9:g.43928298A>C	rs3788079	AGPAT3	56894	21	43928298	intron	AA	38	13	AC	0	29	----	----	----	3.42048e-12	1.40422e-10	4.82e-10	+	1-acylglycerol-3-phosphate O-acyltransferase 3
NC_000022.11:g.22102329A>G	rs7290437	IGL	3535	22	22102329	exon	AA	24	4	AG	9	36	GG	5	2	3.51909e-08	1.3402e-07	0.00333	+	immunoglobulin lambda locus
NC_000022.11:g.22206888G>C,	rs16985794	IGL	3535	22	22206888	exon	GG	34	17	CG	3	25	CC	1	0	1.58406e-06	6.75009e-06	0.000188	+	immunoglobulin lambda locus
NC_000022.11:g.25823797C>T	rs16980810	MYO18B	84700	22	25823797	intron	GG	26	8	AG	12	29	AA	0	5	6.04958e-06	2.21896e-05	3.76e-05	+	myosin XVIIIB
NC_000022.11:g.26942160T>C	rs12170932	----	----	22	26942160	downstream	AA	37	23	AG	1	19	----	----	----	1.07449e-05	1.10835e-05	2.05e-05	+	RP1-90L6.2
NC_000022.11:g.30375565T>G	rs2015035	CCDC157	550631	22	30375565	exon-missense Ser to Ala	GG	35	21	GT	3	14	TT	0	7	3.09789e-05	0.000161557	1.53e-06	-	coiled-coil domain containing 157
NC_000022.11:g.47353491G>C	rs6008155	LOC339685	339685	22	47353491	----	CC	35	18	CG	3	24	----	----	----	6.32078e-06	3.28875e-06	2.97e-05	+	intragenic
NC_000022.11:g.48503607C>T	rs11090847	FAM19A5	25817	22	48503607	intron	CC	26	8	CT	11	32	TT	1	2	2.92168e-05	4.61211e-05	0.000537	+	family with sequence similarity 19 (chemokine (C-C motif)-like), member A5
NC_000022.11:g.49536704C>A	rs5770525	C22orf34	348645	22	49536704	intron	GG	34	17	GT	4	24	TT	0	1	1.11257e-05	3.03657e-05	2.84e-05	+	microRNA 3667
NC_000022.11:g.49861811G>A	rs9628158	ZBED4/ALG12	9889/79087	22	49861811	intron	CC	38	25	CT	0	17	----	----	----	2.18386e-06	9.89612e-06	8.54e-06	+	zinc finger, BED-type containing 4
NC_000023.11:g.1507164T>C	rs5948927	P2RY8	286530	Y	1507164	intron	CC	24	16	CT	13	8	TT	1	18	2.59713e-05	0.000133313	1.92e-05	+	purinergic receptor P2Y, G-protein coupled, 8
NC_000023.11:g.1507210G>C	rs4393091	P2RY8	286530	Y	1507210	intron	CC	26	18	CG	11	6	GG	1	18	2.41864e-05	0.000124612	1.25e-05	+	purinergic receptor P2Y, G-protein coupled, 8
NC_000023.11:g.4965351C>A	rs16992281	---	---	X	4965351	unknown	CC	38	19	AC	0	16	AA	0	7	5.22179e-09	4.54906e-07	2.02e-10	+	---
NC_000023.11:g.6294204A>C	rs873276	---	---	X	6294204	unknown	TT	20	17	GT	18	10	GG	0	15	9.3713e-06	0.000168902	0.001832	-	---
NC_000023.11:g.12188244C>G	rs12391243	FRMPD4	9758	X	12188244	intron	CC	8	27	CG	11	15	GG	19	0	6.67585e-09	3.37368e-07	1.43e-09	+	FERM and PDZ domain containing 4
NC_000023.11:g.18720968G>C	rs5909213	PPEF1	5475	X	18720968	intron	GG	21	15	CG	16	6	CC	1	21	8.81311e-07	7.55637e-06	2.45e-05	+	protein phosphatase, EF-hand calcium binding domain 1
NC_000023.11:g.18721229C>T	rs4289946	PPEF1	5475	X	18721229	intron	TT	21	15	CT	16	6	CC	1	21	8.81311e-07	7.55637e-06	2.45e-05	+	protein phosphatase, EF-hand calcium binding domain 1
NC_000023.11:g.18818717A>G	rs5909214	PPEF1	5475	X	18721565	intron	AA	21	15	AG	16	6	GG	1	21	8.81311e-07	7.55637e-06	2.45e-05	+	protein phosphatase, EF-hand calcium binding domain 1
NC_000023.11:g.18742128A>G	rs5909220	PPEF1	5475	X	18742128	intron	CC	21	15	CT	16	6	TT	1	21	8.81311e-07	7.55637e-06	2.45e-05	+	protein phosphatase, EF-hand calcium binding domain 1
NC_000023.11:g.18755969A>G	rs5909082	PPEF1	5475	X	18755969	intron	CC	22	16	CT	15	6	TT	1	20	2.48851e-06	1.8006e-05	4.3e-05	+	protein phosphatase, EF-hand calcium binding domain 1
NC_000023.11:g.34833220G>C	rs4130583	---	---	X	34833220	unknown	CC	23	19	CG	14	6	GG	1	17	3.19619e-05	0.000147211	0.000488	-	family with sequence similarity 47, member B
NC_000023.10:g.36672751G>A,	rs16987633	---	---	X	36672751	unknown	AA	2	30	AG	23	5	GG	13	7	3.46445e-10	6.29871e-09	9.29e-08	+	---
NC_000023.11:g.50174648G>A	rs12014391	---	---	X	50174648	unknown	GG	29	5	AG	2	14	AA	7	23	6.65606e-09	3.45726e-08	1.21e-10	+	A kinase (PRKA) anchor protein 4
NC_000023.11:g.57291272T>C	rs2516025	FAAH2	158584	X	57291272	intron	TT	37	22	CT	1	10	CC	0	10	2.18712e-06	2.71296e-05	6.24e-09	+	fatty acid amide hydrolase 2
NC_000023.11:g.79211570G>A	rs5912816	---	---	X	79211570	unknown	CC	9	31	CT	19	7	TT	10	4	2.74099e-05	4.40573e-05	1.05e-05	+	---
NC_000023.11:g.84948245G>A	rs5967529	---	---	X	84948245	unknown	AA	2	32	AG	12	6	GG	24	4	1.68814e-11	5.44322e-10	7.98e-16	+	---
NC_000023.11:g.85802169T>C	rs2223341	---	---	X	85802169	unknown	AA	35	16	AG	2	13	GG	1	13	7.26775e-07	3.21712e-06	1.06e-09	-	---
NC_000023.11:g.88499011A>G	rs12559754	---	---	X	88499011	unknown	GG	12	30	AG	10	12	AA	16	0	2.86305e-07	6.94321e-06	4.52e-08	+	CPX chromosome region, candidate 1
NC_000023.11:g.92038528G>T,	rs4022211	PCDH11X	27328	X	92038528	intron	GG	2	28	GT	20	9	TT	16	5	9.09485e-09	9.45382e-08	5.72e-09	+	protocadherin 11 X-linked
NC_000023.11:g.109999798G>T	rs5942870	---	---	X	109999798	unknown	AA	11	33	AC	14	2	CC	13	7	8.8798e-06	1.98547e-05	1.24e-05	+	---
NC_000023.11:g.110915354G>A	rs5942699	---	---	X	110915354	unknown	AA	35	15	AG	2	15	GG	1	12	2.69829e-07	1.29328e-06	1.06e-09	+	p21 protein (Cdc42
NC_000023.11:g.113384772C>T	rs6643261	LOC101928437	101928437	X	113384772	intron	GG	37	18	AG	0	10	AA	1	14	4.55201e-08	9.66315e-07	4.69e-11	+	---
NC_000023.10:g.112864653C>T	rs2207301	---	---	X	112864653	unknown	AA	31	11	AG	4	14	GG	3	17	1.83005e-06	4.24143e-06	4.46e-09	+	---
NC_000023.10:g.113181907T>C	rs16987453	---	---	X	113181907	unknown	AA	38	24	AG	0	10	GG	0	8	8.56024e-07	2.73468e-05	6.22e-09	+	---
NC_000023.11:g.114557647C	rs579751	---	---	X	114557647	unknown	CC	10	27	AC	9	14	AA	19	1	5.59418e-07	3.80162e-06	2.82e-08	-	5-hydroxytryptamine (serotonin) receptor 2C
NC_000023.11:g.116796845A>C	rs5956823	---	---	X	116796845	unknown	AA	13	35	AC	24	7	CC	1	0	2.13029e-05	3.99342e-05	6.4e-05	+	---
NC_000023.11:g.119210128T>C	rs9698174	---	---	X	119210128	unknown	GG	22	22	AG	14	2	AA	2	18	4.44703e-06	1.98547e-05	0.004916	+	---
NC_000023.11:g.126404624A>G	rs5974598	---	---	X	126404624	unknown	CC	4	22	CT	15	20	TT	19	0	1.54607e-09	1.0943e-07	6.05e-09	+	---
NC_000023.11:g.135308154T>C	rs5930683	ZNF75D	7626	X	135308154	intron	GG	22	32	AG	15	1	AA	1	9	7.05636e-06	3.80592e-05	1	+	---
NC_000023.11:g.135312072T>C	rs5930684	ZNF75D	7626	X	135312072	intron	GG	22	33	AG	15	1	AA	1	8	1.05865e-05	5.16045e-05	0.847013	+	---
NC_000023.11:g.135335411C>T	rs17341595	ZNF75D	7626	X	134469336	intron	CC	23	33	CT	15	2	TT	0	7	1.26789e-05	9.26518e-05	1	+	---
NC_000023.11:g.140416448C>T	rs17002379	---	---	X	140416448	unknown	CC	28	11	CT	9	19	TT	1	12	1.59895e-05	4.23364e-05	8.46e-07	+	---
NC_000023.11:g.142854145C>A	rs7883119	---	---	X	142854145	unknown	GG	11	26	GT	5	15	TT	22	1	2.57459e-08	2.86605e-07	1.26e-08	+	---
NC_000023.10:g.142669133T>C	rs6654507	---	---	X	142669133	unknown	AA	31	13	AG	5	12	GG	2	17	6.43759e-06	1.7185e-05	6.97e-09	+	SLIT and NTRK-like family, member 4
NC_000023.11:g.153559975A>G,	rs2980018	ATP2B3	492	X	153559975	intron	TT	5	24	CT	9	14	CC	24	4	2.65186e-07	9.70858e-07	8.36e-10	+	ATPase, Ca++ transporting, plasma membrane 3
